# Supplementary material for: 4-Eth­oxy­anilinium chloride
Source: Acta Crystallogr Sect E Struct Rep Online. 2010 Jul 7;66(Pt 8):o1944. doi: 10.1107/S1600536810025973 (PMC3007499; doi:10.1107/S1600536810025973)
Supplement: Supplementary file 2 [file e-66-o1944-Isup2.hkl]

# 
# h,k,l, Fc-squared, Fo-squared, sigma(Fo-squared) and status flag 
# 
data_I
_shelx_title ' f in Pbca' 
_shelx_refln_list_code          4 
_shelx_F_calc_maximum      268.83 
_exptl_crystal_F_000       736.00 
_reflns_d_resolution_high  0.7701 
 
loop_ 
 _symmetry_equiv_pos_as_xyz 
 'x, y, z' 
 '-x+1/2, -y, z+1/2' 
 '-x, y+1/2, -z+1/2' 
 'x+1/2, -y+1/2, -z' 
 '-x, -y, -z' 
 'x-1/2, y, -z-1/2' 
 'x, -y-1/2, z-1/2' 
 '-x-1/2, y-1/2, z' 
 
_cell_length_a    11.4221 
_cell_length_b     7.0890 
_cell_length_c    22.8866 
_cell_angle_alpha  90.000 
_cell_angle_beta   90.000 
_cell_angle_gamma  90.000 
 
_shelx_F_squared_multiplier     1.000 
 
loop_ 
 _refln_index_h 
 _refln_index_k 
 _refln_index_l 
 _refln_F_squared_calc 
 _refln_F_squared_meas 
 _refln_F_squared_sigma 
 _refln_observed_status 
   2   0   0     1827.13     1916.40     42.21 o 
   4   0   0    72268.19    68088.63   1071.82 o 
   6   0   0      100.01       76.65      3.70 o 
   8   0   0     4048.44     3924.89     67.37 o 
  10   0   0      126.82      149.26     14.63 o 
  12   0   0      542.32      560.04     34.28 o 
  14   0   0       42.93       52.69     15.23 o 
   2   1   0    27511.40    24820.25    215.02 o 
   4   1   0     5583.10     5865.11     62.30 o 
   6   1   0      565.99      510.97     14.99 o 
   8   1   0      242.58      249.60      8.04 o 
  10   1   0      338.26      319.61     10.87 o 
  12   1   0      320.42      416.83     58.53 o 
  14   1   0      128.98      133.67     13.04 o 
   0   2   0     8417.13     9250.88    103.66 o 
   2   2   0     3859.96     4003.30     38.85 o 
   4   2   0      289.69      329.79      5.40 o 
   6   2   0      958.01      923.41     17.05 o 
   8   2   0       10.14       44.86      5.27 o 
  10   2   0        3.12        5.69      3.74 o 
  12   2   0      139.60      143.24     12.79 o 
  14   2   0        1.16       -6.36      6.36 o 
   2   3   0     2573.57     2365.43     34.66 o 
   4   3   0      576.66      572.25     13.24 o 
   6   3   0      129.91      120.24      6.57 o 
   8   3   0       50.24       58.62      5.77 o 
  10   3   0      224.14      247.57     11.34 o 
  12   3   0       77.64       80.76      8.36 o 
  14   3   0       79.81       76.71     13.11 o 
   0   4   0       28.47        7.42      3.38 o 
   2   4   0      128.98      109.11      3.96 o 
   4   4   0      267.24      284.27      6.80 o 
   6   4   0        8.64       14.09      3.64 o 
   8   4   0      494.81      499.57     15.86 o 
  10   4   0        3.66       -0.03      3.88 o 
  12   4   0      132.61      159.32     16.09 o 
   2   5   0     3426.37     3582.48     52.95 o 
   4   5   0        6.39       14.55      3.71 o 
   6   5   0     1163.67     1092.00     24.77 o 
   8   5   0        4.99        4.79      4.66 o 
  10   5   0      276.57      285.18     14.48 o 
  12   5   0        0.01        2.16      6.83 o 
   0   6   0       30.12       38.70      7.13 o 
   2   6   0       64.04       62.05      4.98 o 
   4   6   0       14.39       19.58      3.64 o 
   6   6   0      251.55      233.32     10.28 o 
   8   6   0        1.24        1.77      4.28 o 
  10   6   0      200.99      191.98     17.42 o 
   2   7   0        5.08        4.98      3.87 o 
   4   7   0       13.23        9.67      4.04 o 
   6   7   0       30.79       46.72     12.61 o 
   8   7   0       35.02       44.46     12.06 o 
   0   8   0       75.20       67.03     11.92 o 
   2   8   0        8.12        6.07      4.57 o 
   4   8   0       92.04      106.62     12.82 o 
   6   8   0        5.94       18.74     27.02 o 
   1   1   1     3378.07     3266.05     21.17 o 
   2   1   1      305.71      217.72      1.99 o 
   3   1   1    10324.27    10554.92     55.69 o 
   4   1   1       62.81       60.38      1.10 o 
   5   1   1       61.02       63.54      2.13 o 
   6   1   1       77.43       51.78      2.35 o 
   7   1   1      389.65      437.46      7.69 o 
   8   1   1      422.58      415.28      8.30 o 
   9   1   1       12.42       12.22      2.81 o 
  10   1   1      256.77      244.56      6.87 o 
  11   1   1       37.30       37.78      3.94 o 
  12   1   1      252.85      268.56     11.14 o 
  13   1   1       16.77       29.95      5.35 o 
  14   1   1      125.04      121.47      9.72 o 
   0   2   1    15213.43    15732.29    120.33 o 
   1   2   1     2563.75     2599.76     23.55 o 
   2   2   1       12.98       17.35      1.11 o 
   3   2   1      173.50      172.28      2.36 o 
   4   2   1    11442.86    11211.29     68.09 o 
   5   2   1     1677.38     1711.82     14.55 o 
   6   2   1       51.33       53.69      2.75 o 
   7   2   1      310.15      308.75      6.60 o 
   8   2   1     2682.57     2672.70     34.07 o 
   9   2   1        0.13        0.33      2.08 o 
  10   2   1       37.62       40.54      3.65 o 
  11   2   1        8.59        8.22      2.97 o 
  12   2   1      401.86      385.48     13.25 o 
  13   2   1       62.83       57.71      6.74 o 
  14   2   1        0.30        7.64      5.02 o 
   1   3   1     1048.18     1063.42      9.90 o 
   2   3   1     7230.31     7011.32    111.00 o 
   3   3   1        0.00        2.48      1.17 o 
   4   3   1      201.11      199.56      3.31 o 
   5   3   1       23.72       23.34      2.22 o 
   6   3   1     1244.99     1274.51     18.02 o 
   7   3   1       19.76       20.68      2.71 o 
   8   3   1      628.12      610.50     11.72 o 
   9   3   1      172.53      157.98      6.05 o 
  10   3   1      349.76      379.87     10.22 o 
  11   3   1      111.37      110.42      6.78 o 
  12   3   1      188.09      192.44      8.52 o 
  13   3   1        1.32        2.58      4.38 o 
  14   3   1       85.22       72.39      9.88 o 
   0   4   1      232.75      280.48      9.57 o 
   1   4   1       80.59       92.19      3.35 o 
   2   4   1      111.32      119.65      3.24 o 
   3   4   1      285.67      270.46      5.80 o 
   4   4   1       41.90       37.30      2.53 o 
   5   4   1      118.61      119.37      3.37 o 
   6   4   1       57.31       45.90      3.67 o 
   7   4   1       88.13       85.87      4.27 o 
   8   4   1      128.41      140.45      6.19 o 
   9   4   1        4.90        5.10      2.85 o 
  10   4   1       21.56       34.58      4.38 o 
  11   4   1        3.35        1.33      3.24 o 
  12   4   1       11.45       14.58      5.39 o 
  13   4   1        2.22       -1.71      5.27 o 
   1   5   1       82.93       80.64      3.20 o 
   2   5   1        3.02        2.48      2.30 o 
   3   5   1      246.04      263.45      5.55 o 
   4   5   1      175.92      178.53      5.30 o 
   5   5   1        8.16        8.43      2.19 o 
   6   5   1       90.61       95.94      5.16 o 
   7   5   1      103.80       93.46      5.35 o 
   8   5   1       30.35       31.05      3.81 o 
   9   5   1        0.03        3.44      2.98 o 
  10   5   1        4.44        1.47      3.62 o 
  11   5   1        5.39       13.54      6.07 o 
  12   5   1       17.34       14.17      6.50 o 
   0   6   1      464.48      479.47     12.55 o 
   1   6   1        4.70        8.72      2.97 o 
   2   6   1       24.21       23.65      2.61 o 
   3   6   1       62.38       61.22      3.46 o 
   4   6   1      172.79      176.01      5.80 o 
   5   6   1       48.29       46.97      3.34 o 
   6   6   1        0.15        0.00      2.39 o 
   7   6   1        0.60        9.48      4.13 o 
   8   6   1       75.34       85.32      6.27 o 
   9   6   1       15.58       21.63      5.15 o 
  10   6   1       18.47       30.93      8.47 o 
  11   6   1        2.44        9.70      7.35 o 
   1   7   1       34.08       31.71      3.57 o 
   2   7   1      285.85      287.69      8.05 o 
   3   7   1        2.74        0.28      2.25 o 
   4   7   1        6.44        1.74      2.27 o 
   5   7   1        8.13       12.17      3.66 o 
   6   7   1      281.40      276.36     10.18 o 
   7   7   1        9.49        8.90      4.86 o 
   8   7   1        2.46        5.05      5.75 o 
   9   7   1       26.02       19.93      7.68 o 
   0   8   1       17.14       10.25      5.58 o 
   1   8   1       15.23       15.89      3.82 o 
   2   8   1        0.02       -0.34      3.40 o 
   3   8   1        0.04       -0.69      3.51 o 
   4   8   1        2.38        4.61      4.66 o 
   5   8   1        9.85       25.78      8.44 o 
   6   8   1        8.12       -3.78      5.92 o 
   7   8   1       19.52       27.19      8.49 o 
   2   9   1        8.89      -11.88     15.33 o 
   3   9   1        0.85       -4.22      9.76 o 
   2   0   2      122.68      130.80      1.64 o 
   3   0   2     8253.90     8430.27     72.71 o 
   4   0   2     2666.57     2595.99     29.34 o 
   5   0   2      571.77      557.38     12.73 o 
   6   0   2       55.95       64.84      2.46 o 
   7   0   2        2.42       10.65      4.40 o 
   8   0   2     2418.29     2334.11     30.51 o 
   9   0   2       13.23       16.22      2.09 o 
  10   0   2       27.31       33.45      5.65 o 
  11   0   2       93.09       99.33      8.99 o 
  12   0   2      737.81      738.40     28.38 o 
  13   0   2        2.47       31.29     15.12 o 
  14   0   2       67.87       66.03     11.23 o 
   1   1   2      993.53      988.38      8.41 o 
   2   1   2    28528.10    28345.41    140.43 o 
   3   1   2     7653.70     7490.98     43.63 o 
   4   1   2      304.84      313.17      3.66 o 
   5   1   2       14.50       22.37      1.26 o 
   6   1   2     3679.00     3653.33     30.31 o 
   7   1   2      880.02      906.76     10.13 o 
   8   1   2       27.33       39.50      3.04 o 
   9   1   2        4.47        5.88      2.13 o 
  10   1   2      565.44      556.65     10.77 o 
  11   1   2        5.58       17.39      4.12 o 
  12   1   2       27.11       35.96      5.55 o 
  13   1   2       64.27       64.98      6.95 o 
  14   1   2       76.36       86.49      7.71 o 
   0   2   2     2449.85     2380.30     34.59 o 
   1   2   2     5471.53     5813.55     35.23 o 
   2   2   2     1876.17     1967.63     13.57 o 
   3   2   2      103.22       87.45      1.58 o 
   4   2   2      585.92      554.01      4.91 o 
   5   2   2     4281.52     4353.71     36.89 o 
   6   2   2     2156.80     2114.55     19.20 o 
   7   2   2      128.13      144.01      4.58 o 
   8   2   2       15.89       33.60      3.27 o 
   9   2   2        9.75       12.92      2.83 o 
  10   2   2      457.41      478.65     10.93 o 
  11   2   2       18.43       21.29      3.66 o 
  12   2   2        1.25       35.77     12.31 o 
  13   2   2       30.85       37.32      5.99 o 
  14   2   2      112.71      112.45      9.64 o 
   1   3   2      400.54      433.17      5.39 o 
   2   3   2      446.81      576.18     11.41 o 
   3   3   2      973.31     1098.05     10.67 o 
   4   3   2     1408.29     1504.02     13.59 o 
   5   3   2      547.28      564.29      6.45 o 
   6   3   2        0.50       11.50      4.11 o 
   7   3   2       40.04       40.66      3.52 o 
   8   3   2      784.38      704.29     12.65 o 
   9   3   2      197.39      184.77      6.52 o 
  10   3   2        7.73       20.20      4.32 o 
  11   3   2      132.23      134.88      7.04 o 
  12   3   2      216.88      198.07      8.40 o 
  13   3   2        0.72        2.00      4.35 o 
   0   4   2     6836.58     7094.96     90.63 o 
   1   4   2       19.89       25.20      2.01 o 
   2   4   2       17.39       17.38      1.58 o 
   3   4   2      356.92      312.09      5.65 o 
   4   4   2     3752.31     3701.03     34.44 o 
   5   4   2        6.94        8.45      1.61 o 
   6   4   2        7.68       13.15      2.17 o 
   7   4   2      691.25      677.11     13.84 o 
   8   4   2      942.05      958.73     18.68 o 
   9   4   2       30.77       31.93      3.58 o 
  10   4   2        0.75        8.97      4.20 o 
  11   4   2      143.03      129.71      7.42 o 
  12   4   2      139.84      156.35     11.85 o 
  13   4   2        1.26       -3.96      5.60 o 
   1   5   2        9.14       19.31      2.47 o 
   2   5   2      645.50      633.94     10.15 o 
   3   5   2       39.08       43.25      3.04 o 
   4   5   2       19.72       30.03      3.46 o 
   5   5   2       52.16       48.79      2.74 o 
   6   5   2      388.79      386.45      7.94 o 
   7   5   2       19.95       31.52      3.61 o 
   8   5   2       74.30       81.95      5.80 o 
   9   5   2       20.26       23.24      4.51 o 
  10   5   2      237.31      249.14     11.03 o 
  11   5   2        2.95        0.15      3.71 o 
  12   5   2       43.88       52.95      9.53 o 
   0   6   2       21.31       27.29      6.70 o 
   1   6   2       23.11       28.52      2.90 o 
   2   6   2        4.33        5.57      2.63 o 
   3   6   2        7.93       11.36      3.29 o 
   4   6   2       71.10       72.76      5.08 o 
   5   6   2       22.71       23.73      2.56 o 
   6   6   2        0.30        4.27      2.52 o 
   7   6   2        3.42        8.87      3.62 o 
   8   6   2       52.57       58.94      6.01 o 
   9   6   2        8.09        8.11      4.11 o 
  10   6   2        0.68       -0.39      4.37 o 
  11   6   2       17.55       22.72      9.15 o 
   1   7   2        9.14       11.26      2.97 o 
   2   7   2       17.62       14.73      3.24 o 
   3   7   2        3.91        7.33      2.89 o 
   4   7   2        1.77        3.27      2.47 o 
   5   7   2        1.28        0.00      3.25 o 
   6   7   2        8.04       12.23      4.87 o 
   7   7   2        0.06        5.36      4.68 o 
   8   7   2       32.76       25.59      6.80 o 
   9   7   2        9.74        9.68      7.25 o 
   0   8   2       59.48       65.54      9.07 o 
   1   8   2        0.11       -4.05      4.23 o 
   2   8   2        1.47       -1.61      3.79 o 
   3   8   2        2.69       -0.52      3.01 o 
   4   8   2        8.07       12.64      5.13 o 
   5   8   2        5.30        5.80      4.91 o 
   6   8   2        3.52        3.95      6.35 o 
   7   8   2        0.04        4.58      7.39 o 
   1   9   2       20.64       11.88     14.95 o 
   2   9   2       33.51       53.28     21.47 o 
   1   1   3      645.78      602.00      5.47 o 
   2   1   3     5194.99     5563.24     30.84 o 
   3   1   3       20.10       20.42      0.76 o 
   4   1   3     2045.05     2057.16     18.69 o 
   5   1   3      658.82      694.75      9.01 o 
   6   1   3     1920.03     1958.56     22.26 o 
   7   1   3       98.44       94.10      2.84 o 
   8   1   3      265.71      273.28      5.16 o 
   9   1   3      143.38      149.29      4.78 o 
  10   1   3      170.61      180.90      6.16 o 
  11   1   3       70.09       65.88      5.32 o 
  12   1   3       65.97       77.55      6.94 o 
  13   1   3       23.81       34.98      5.81 o 
  14   1   3       13.64       13.88      5.31 o 
   0   2   3    22248.61    21913.84    164.10 o 
   1   2   3      881.86      876.76     10.24 o 
   2   2   3       32.01       41.22      1.24 o 
   3   2   3     1832.41     2006.64     21.32 o 
   4   2   3     3727.90     3768.14     25.58 o 
   5   2   3      113.07      142.26      3.66 o 
   6   2   3      361.64      356.95      7.12 o 
   7   2   3      681.65      701.67     11.85 o 
   8   2   3     1013.45      993.75     15.39 o 
   9   2   3       11.78       19.52      3.04 o 
  10   2   3      495.81      515.19     11.27 o 
  11   2   3      180.76      177.64      6.83 o 
  12   2   3      443.93      453.42     13.48 o 
  13   2   3        0.19        4.01      4.07 o 
  14   2   3       81.57       92.25      9.39 o 
   1   3   3      154.82      159.12      2.78 o 
   2   3   3      492.93      454.77      5.19 o 
   3   3   3       25.85       25.07      1.51 o 
   4   3   3       52.96       62.48      2.86 o 
   5   3   3       77.55       73.23      2.10 o 
   6   3   3     2786.33     2652.39     26.83 o 
   7   3   3       45.37       30.80      2.78 o 
   8   3   3      443.39      447.88     10.69 o 
   9   3   3       22.87       26.20      3.52 o 
  10   3   3      794.26      795.13     17.38 o 
  11   3   3        8.70        7.98      3.29 o 
  12   3   3       21.40       22.09      4.27 o 
  13   3   3        3.86       11.06      5.37 o 
   0   4   3     1178.69     1351.10     53.56 o 
   1   4   3       14.92       20.83      1.63 o 
   2   4   3        0.72        0.63      1.16 o 
   3   4   3      216.55      222.53      4.20 o 
   4   4   3       10.92       31.93      2.68 o 
   5   4   3       48.58       45.94      2.23 o 
   6   4   3      305.33      303.99      5.99 o 
   7   4   3      178.76      157.16      5.69 o 
   8   4   3       42.32       60.80      4.20 o 
   9   4   3       42.72       44.44      4.29 o 
  10   4   3      355.87      340.10     12.17 o 
  11   4   3       59.41       59.43      5.97 o 
  12   4   3        8.56       14.72      5.01 o 
  13   4   3       17.99       30.24      8.41 o 
   1   5   3      135.46      151.76      4.34 o 
   2   5   3        4.35        6.13      3.67 o 
   3   5   3        0.11        1.68      1.50 o 
   4   5   3      146.78      140.96      4.17 o 
   5   5   3      162.97      152.59      4.33 o 
   6   5   3      112.53      100.07      4.11 o 
   7   5   3       28.63       27.75      3.30 o 
   8   5   3        4.30       10.60      4.12 o 
   9   5   3       58.00       64.20      5.74 o 
  10   5   3       12.74       30.45      5.49 o 
  11   5   3       17.29       17.14      4.92 o 
  12   5   3        0.72        0.96      5.29 o 
   0   6   3      392.97      369.73     10.78 o 
   1   6   3       92.54       98.41      4.41 o 
   2   6   3      124.20      112.21      4.54 o 
   3   6   3      138.73      129.32      4.42 o 
   4   6   3      523.30      505.53      9.81 o 
   5   6   3       13.59       17.10      2.44 o 
   6   6   3       59.53       55.99      4.55 o 
   7   6   3       20.49       25.30      4.22 o 
   8   6   3      147.77      139.83      7.28 o 
   9   6   3        1.53        4.42      4.91 o 
  10   6   3        1.43       -0.95      5.29 o 
  11   6   3        0.93       -0.75      5.13 o 
   1   7   3        0.02        4.30      2.58 o 
   2   7   3      180.44      172.91      6.95 o 
   3   7   3        9.86       16.82      3.07 o 
   4   7   3        0.51        0.59      2.92 o 
   5   7   3        8.33       21.30      5.11 o 
   6   7   3       51.37       64.04      6.52 o 
   7   7   3       21.32       30.83      6.23 o 
   8   7   3       35.42       32.92      7.21 o 
   9   7   3       21.16       30.09      9.76 o 
   0   8   3      125.11      126.19     12.52 o 
   1   8   3        1.97        8.49      5.16 o 
   2   8   3        1.34       14.37      9.45 o 
   3   8   3        0.38        0.77      3.88 o 
   4   8   3      125.69      120.01      8.88 o 
   5   8   3       20.29       34.49      8.59 o 
   6   8   3        0.16        1.93      6.42 o 
   7   8   3        3.29        9.40      6.94 o 
   1   9   3        0.15       14.95     16.10 o 
   2   9   3       29.42       46.38     17.25 o 
   0   0   4     2299.50     2466.98     32.70 o 
   1   0   4     2604.00     2475.89     22.80 o 
   2   0   4       97.47      106.46      2.70 o 
   3   0   4     2891.17     2887.63     28.73 o 
   4   0   4     8404.88     8206.58     72.57 o 
   5   0   4     1182.15     1133.43     14.00 o 
   6   0   4      260.08      259.96      5.10 o 
   7   0   4     3264.35     3335.56     60.34 o 
   8   0   4     2938.75     2885.36     39.22 o 
   9   0   4        7.45        3.72      1.90 o 
  10   0   4       62.06       64.51      4.91 o 
  11   0   4      347.48      344.93     15.68 o 
  12   0   4      380.61      365.23     17.78 o 
  13   0   4        0.02       10.44      7.63 o 
  14   0   4       39.58       63.40     11.00 o 
   1   1   4      117.77      136.71      1.90 o 
   2   1   4     7741.18     8022.79     37.48 o 
   3   1   4      510.66      519.94      4.75 o 
   4   1   4      166.73      171.53      2.83 o 
   5   1   4      107.41      121.30      2.01 o 
   6   1   4      472.49      418.77      6.75 o 
   7   1   4        7.97        7.38      1.57 o 
   8   1   4     1196.83     1184.50     14.31 o 
   9   1   4       38.60       40.09      3.79 o 
  10   1   4      462.01      466.60      9.50 o 
  11   1   4      147.47      146.92      7.71 o 
  12   1   4      259.65      270.01     11.10 o 
  13   1   4       13.39       26.00      5.22 o 
  14   1   4      143.55      144.58      9.84 o 
   0   2   4       29.84       42.90      1.74 o 
   1   2   4      470.45      522.48      3.91 o 
   2   2   4      143.06      139.23      1.88 o 
   3   2   4      236.53      228.40      3.87 o 
   4   2   4     1371.04     1557.95     12.36 o 
   5   2   4      869.57      933.70     15.43 o 
   6   2   4      125.08      125.12      3.73 o 
   7   2   4       92.33       80.85      2.95 o 
   8   2   4      268.17      288.21      7.76 o 
   9   2   4       12.14       15.34      2.82 o 
  10   2   4      140.98      136.20      5.70 o 
  11   2   4      125.08      127.23      5.93 o 
  12   2   4        5.51       12.74      4.48 o 
  13   2   4        0.03        3.90      4.27 o 
  14   2   4        0.50       -1.25      4.60 o 
   1   3   4       76.68      102.33      2.33 o 
   2   3   4      843.98      870.41      8.30 o 
   3   3   4       19.02       29.69      1.52 o 
   4   3   4       44.71       45.60      1.61 o 
   5   3   4       50.37       56.29      1.87 o 
   6   3   4     1238.33     1243.41     14.68 o 
   7   3   4       19.31       24.61      2.76 o 
   8   3   4      451.16      459.91      9.87 o 
   9   3   4       39.98       39.65      4.02 o 
  10   3   4      100.72      107.29      6.54 o 
  11   3   4        3.65        3.01      3.21 o 
  12   3   4       69.18       54.94      5.90 o 
  13   3   4       18.97       25.20      6.42 o 
   0   4   4     1432.26     1371.61     20.73 o 
   1   4   4      937.66      970.88     10.23 o 
   2   4   4       16.40       17.56      1.47 o 
   3   4   4       67.82       93.13      2.66 o 
   4   4   4      443.21      410.96      6.41 o 
   5   4   4      756.42      722.06      9.06 o 
   6   4   4      616.68      594.79      9.22 o 
   7   4   4        0.01       -2.14      2.14 o 
   8   4   4      168.17      173.13      6.32 o 
   9   4   4      182.37      191.80      7.32 o 
  10   4   4      539.57      487.79     14.94 o 
  11   4   4        0.06       -1.27      3.28 o 
  12   4   4      156.90      164.44      9.72 o 
  13   4   4        1.93        8.34      7.56 o 
   1   5   4      201.10      211.28      4.68 o 
   2   5   4     1683.11     1674.68     21.64 o 
   3   5   4       19.68       19.67      2.01 o 
   4   5   4       12.75       22.68      3.04 o 
   5   5   4      456.27      437.56      7.46 o 
   6   5   4     1170.90     1093.27     18.48 o 
   7   5   4       27.34       22.23      3.52 o 
   8   5   4        3.55        5.26      3.47 o 
   9   5   4      133.86      134.56      7.07 o 
  10   5   4      156.03      161.89      8.69 o 
  11   5   4       14.92       20.68      6.65 o 
  12   5   4        2.33        5.70      6.49 o 
   0   6   4       90.89       92.64      6.02 o 
   1   6   4       27.38       36.54      2.78 o 
   2   6   4        7.34       13.25      2.32 o 
   3   6   4      214.91      197.98      5.43 o 
   4   6   4       42.40       42.19      3.16 o 
   5   6   4       59.61       57.76      3.99 o 
   6   6   4        0.88        0.52      2.70 o 
   7   6   4       21.38       34.13      5.21 o 
   8   6   4       60.36       66.77      6.85 o 
   9   6   4        6.32        5.72      4.79 o 
  10   6   4       15.76       13.58      6.58 o 
  11   6   4        3.61        4.54      6.48 o 
   1   7   4      107.94       97.29      5.68 o 
   2   7   4       80.89       88.83      5.75 o 
   3   7   4        2.11        0.11      2.77 o 
   4   7   4        4.12        8.46      5.24 o 
   5   7   4        9.87       11.35      4.00 o 
   6   7   4       23.13       30.48      5.65 o 
   7   7   4       14.33       16.01      5.44 o 
   8   7   4        1.03       -3.91      5.18 o 
   9   7   4        4.52        6.53      5.50 o 
   0   8   4       26.52        3.43      5.92 o 
   1   8   4       22.59       31.99      8.22 o 
   2   8   4        0.00        0.29      3.62 o 
   3   8   4       44.25       42.96      6.60 o 
   4   8   4        0.89       -1.02      4.04 o 
   5   8   4        7.14        1.32      4.70 o 
   6   8   4        1.98       -3.38      7.37 o 
   7   8   4        0.30       -2.50      6.67 o 
   1   9   4        8.92        0.95      7.45 o 
   2   9   4       44.10       13.03     16.87 o 
   1   1   5        5.37        2.83      0.60 o 
   2   1   5     3027.00     3059.85     17.21 o 
   3   1   5     1440.05     1476.69     14.10 o 
   4   1   5      107.14      122.14      2.24 o 
   5   1   5      143.52      184.96      2.89 o 
   6   1   5      947.44      854.28     10.14 o 
   7   1   5      559.46      546.42      7.55 o 
   8   1   5        0.54        2.47      1.89 o 
   9   1   5       77.49       82.95      4.48 o 
  10   1   5      358.43      348.82      8.35 o 
  11   1   5       58.36       66.11      5.02 o 
  12   1   5        6.78       10.54      4.59 o 
  13   1   5       30.26       33.21      5.89 o 
  14   1   5       63.69       65.48      8.15 o 
   0   2   5     2954.48     2911.53     22.79 o 
   1   2   5     1357.86     1330.52     10.88 o 
   2   2   5      187.62      195.02      3.49 o 
   3   2   5     2185.18     2323.00     17.06 o 
   4   2   5     3137.49     3045.29     22.41 o 
   5   2   5       43.59       29.36      2.09 o 
   6   2   5      293.85      316.50      5.07 o 
   7   2   5      297.69      303.54      5.28 o 
   8   2   5     1080.40     1040.98     17.21 o 
   9   2   5       96.97       90.47      4.60 o 
  10   2   5       94.38      100.25      5.17 o 
  11   2   5      130.08      120.47      5.85 o 
  12   2   5      242.73      244.98      9.77 o 
  13   2   5       45.43       42.60      6.28 o 
  14   2   5       78.07       66.89      8.67 o 
   1   3   5        1.22        0.47      0.75 o 
   2   3   5     4557.49     4554.66     72.12 o 
   3   3   5      529.49      533.29      6.15 o 
   4   3   5      225.92      229.31      3.63 o 
   5   3   5      167.54      147.70      2.91 o 
   6   3   5      839.51      841.74     10.90 o 
   7   3   5      210.32      216.55      4.79 o 
   8   3   5      457.15      464.79     10.54 o 
   9   3   5      180.46      178.53      6.19 o 
  10   3   5      248.09      245.06      7.91 o 
  11   3   5       18.29       28.98      4.74 o 
  12   3   5      128.27      131.51      7.51 o 
  13   3   5        8.59        9.48      5.30 o 
   0   4   5      309.37      302.71      6.40 o 
   1   4   5       28.31       27.55      1.93 o 
   2   4   5       19.32       29.63      1.61 o 
   3   4   5        7.47       18.10      2.12 o 
   4   4   5      509.03      535.51      7.32 o 
   5   4   5      226.00      211.68      4.20 o 
   6   4   5      120.65      109.00      3.60 o 
   7   4   5       41.86       41.42      3.15 o 
   8   4   5      325.09      316.88      8.35 o 
   9   4   5        0.21       -1.28      3.50 o 
  10   4   5       65.56       69.15      6.26 o 
  11   4   5        0.14        7.18      4.83 o 
  12   4   5       39.36       45.13      7.87 o 
  13   4   5        6.06       18.71     10.56 o 
   1   5   5       48.83       57.10      4.95 o 
   2   5   5      743.43      738.51     14.82 o 
   3   5   5      111.76      116.47      3.45 o 
   4   5   5       26.18       31.72      2.89 o 
   5   5   5       32.67       30.99      2.53 o 
   6   5   5      406.44      419.97      9.91 o 
   7   5   5       35.67       40.71      4.21 o 
   8   5   5      100.51      102.51      6.34 o 
   9   5   5       12.04       10.03      3.91 o 
  10   5   5       37.63       55.13      6.34 o 
  11   5   5       10.03       17.16      6.30 o 
  12   5   5       19.70       15.66      7.79 o 
   0   6   5       88.09       79.70      6.62 o 
   1   6   5        4.84        4.23      1.92 o 
   2   6   5        0.34        2.79      2.08 o 
   3   6   5       52.68       45.07      2.91 o 
   4   6   5       28.75       20.61      3.60 o 
   5   6   5       34.98       30.03      4.17 o 
   6   6   5       39.42       35.63      4.65 o 
   7   6   5        0.89       12.27      7.76 o 
   8   6   5       26.15       37.21      5.98 o 
   9   6   5        1.14        1.73      4.29 o 
  10   6   5       32.14       26.08      6.55 o 
   1   7   5      245.37      254.19      8.22 o 
   2   7   5      755.50      716.55     16.10 o 
   3   7   5      114.10      116.14      6.43 o 
   4   7   5        0.16       -4.15      4.15 o 
   5   7   5       30.34       40.24      5.20 o 
   6   7   5      175.90      163.58      9.65 o 
   7   7   5       32.44       40.89      6.73 o 
   8   7   5        0.45       -4.80      5.00 o 
   9   7   5        0.01        1.15      5.56 o 
   0   8   5        1.17        0.59      7.57 o 
   1   8   5        0.01        1.79      5.41 o 
   2   8   5       14.10       17.30      5.86 o 
   3   8   5        0.04       -0.30      3.76 o 
   4   8   5       12.49       10.19      4.98 o 
   5   8   5        8.39        2.40      5.17 o 
   6   8   5       23.88       21.86      9.19 o 
   1   9   5        2.72       12.04      7.44 o 
   0   0   6    11311.16    10869.44    139.10 o 
   1   0   6     4479.17     4149.07    110.19 o 
   2   0   6      563.48      562.37      8.27 o 
   3   0   6     1319.00     1245.27     16.64 o 
   4   0   6     1888.29     1833.06     22.48 o 
   5   0   6     2813.75     2886.63     32.13 o 
   6   0   6     2541.24     2758.87     33.69 o 
   7   0   6      290.22      283.71      6.39 o 
   8   0   6      365.03      345.19      8.12 o 
   9   0   6      461.96      459.15     14.31 o 
  10   0   6     1483.15     1465.43     38.99 o 
  11   0   6      104.35      140.58     19.89 o 
  12   0   6      204.44      225.75     13.78 o 
  13   0   6       72.83       74.79      9.58 o 
  14   0   6      197.27      208.48     16.09 o 
   1   1   6      698.44      764.47      7.92 o 
   2   1   6     7233.77     7653.26     42.87 o 
   3   1   6        7.40       11.91      0.84 o 
   4   1   6       11.19       14.67      1.60 o 
   5   1   6      658.11      674.49      9.68 o 
   6   1   6     3999.97     4067.19     34.70 o 
   7   1   6        3.18       -0.41      1.22 o 
   8   1   6      158.84      165.79      4.18 o 
   9   1   6       67.24       73.55      3.39 o 
  10   1   6      589.01      579.89     11.63 o 
  11   1   6       53.21       51.85      4.38 o 
  12   1   6        2.21        4.40      3.53 o 
  13   1   6       16.39       18.86      4.89 o 
  14   1   6       57.96       74.20      8.83 o 
   0   2   6      344.86      341.09      4.49 o 
   1   2   6      138.24      127.80      1.62 o 
   2   2   6       24.25       28.50      1.34 o 
   3   2   6      652.20      668.83      5.18 o 
   4   2   6      272.94      288.17      3.63 o 
   5   2   6      222.35      225.06      3.89 o 
   6   2   6        5.01        8.73      1.57 o 
   7   2   6       26.11       22.84      2.02 o 
   8   2   6        0.41       11.67      3.41 o 
   9   2   6       26.95       29.44      3.59 o 
  10   2   6       40.14       40.40      3.71 o 
  11   2   6        5.01        3.25      2.83 o 
  12   2   6       41.57       40.73      4.92 o 
  13   2   6        1.84       -0.23      3.92 o 
  14   2   6        4.16        7.13      5.43 o 
   1   3   6      355.77      383.58      3.86 o 
   2   3   6       55.49       50.94      1.91 o 
   3   3   6      123.34      127.20      2.57 o 
   4   3   6        3.01       10.70      1.92 o 
   5   3   6        2.01        4.35      2.11 o 
   6   3   6      113.69      109.32      3.34 o 
   7   3   6      159.19      156.98      4.25 o 
   8   3   6       12.60       29.63      5.67 o 
   9   3   6       52.11       47.52      3.79 o 
  10   3   6      113.45      117.44      5.51 o 
  11   3   6       11.02       20.75      5.23 o 
  12   3   6        2.97        6.96      4.33 o 
  13   3   6        0.38       -2.38      4.75 o 
   0   4   6     2087.60     1851.96     24.06 o 
   1   4   6      147.14      145.09      3.19 o 
   2   4   6        7.84       12.42      1.67 o 
   3   4   6      444.72      428.75      5.93 o 
   4   4   6     1091.90     1003.12     11.21 o 
   5   4   6       12.82       14.14      1.54 o 
   6   4   6        8.66        5.89      2.99 o 
   7   4   6        0.23        2.20      2.35 o 
   8   4   6      332.28      329.51     10.16 o 
   9   4   6       36.86       38.57      4.50 o 
  10   4   6       48.75       49.70      5.14 o 
  11   4   6        2.42        8.26      4.48 o 
  12   4   6      109.50      112.08     10.11 o 
  13   4   6       41.58       46.52      8.79 o 
   1   5   6      118.36      131.49      3.58 o 
   2   5   6       78.09       77.68      4.64 o 
   3   5   6      990.33      926.66     12.00 o 
   4   5   6       31.69       35.02      2.69 o 
   5   5   6       68.91       69.46      3.75 o 
   6   5   6      228.54      202.42      5.98 o 
   7   5   6      515.55      489.02     12.47 o 
   8   5   6        2.48        1.91      2.95 o 
   9   5   6       52.05       57.52      6.26 o 
  10   5   6      120.51      126.56      9.15 o 
  11   5   6       12.72       20.12      6.06 o 
  12   5   6        2.00       -0.28      5.14 o 
   0   6   6     1077.73     1035.37     20.95 o 
   1   6   6        0.00        0.09      1.59 o 
   2   6   6        0.09       -0.61      1.88 o 
   3   6   6      142.18      131.14      5.78 o 
   4   6   6      377.20      370.62     10.40 o 
   5   6   6      136.46      125.23      5.49 o 
   6   6   6       32.14       38.27      5.33 o 
   7   6   6       10.14        6.12      3.92 o 
   8   6   6       25.54       29.99      5.67 o 
   9   6   6        0.20       -1.75      4.37 o 
  10   6   6       50.30       41.07      9.46 o 
   1   7   6      268.66      254.99      9.74 o 
   2   7   6       50.23       59.51      5.68 o 
   3   7   6        3.43        7.68      3.07 o 
   4   7   6       15.25       23.90      5.05 o 
   5   7   6       84.90       73.16      5.93 o 
   6   7   6        5.21        5.31      4.18 o 
   7   7   6        0.55        6.42      4.57 o 
   8   7   6        0.00        0.21      4.11 o 
   9   7   6        3.03       -4.65      7.07 o 
   0   8   6        7.17        6.79      6.61 o 
   1   8   6       38.39       29.06      5.52 o 
   2   8   6       18.23        6.88      6.11 o 
   3   8   6       62.60       48.71      6.44 o 
   4   8   6       36.01       47.26      7.78 o 
   5   8   6       10.18       46.07     18.04 o 
   6   8   6       10.83        8.37      6.71 o 
   1   1   7        1.73        5.18      1.23 o 
   2   1   7     4152.89     4164.84     26.64 o 
   3   1   7      211.26      238.04      2.78 o 
   4   1   7        6.36        6.32      0.94 o 
   5   1   7      149.22      159.67      4.27 o 
   6   1   7     1529.70     1522.48     17.57 o 
   7   1   7        0.39        5.80      1.93 o 
   8   1   7        0.03        4.14      2.65 o 
   9   1   7      104.91      104.75      3.75 o 
  10   1   7      298.51      282.54      7.67 o 
  11   1   7       43.05       44.84      4.71 o 
  12   1   7        3.80       12.15      4.23 o 
  13   1   7       30.65       25.20      5.42 o 
  14   1   7       47.41       44.67      7.38 o 
   0   2   7      621.19      559.55      7.49 o 
   1   2   7     2780.95     2730.74     17.41 o 
   2   2   7       10.73        7.67      1.13 o 
   3   2   7      103.92       72.13      3.73 o 
   4   2   7      412.60      322.36      3.85 o 
   5   2   7     1976.05     1954.43     17.60 o 
   6   2   7      180.89      170.16      3.84 o 
   7   2   7       40.55       32.32      2.53 o 
   8   2   7      489.28      455.90      7.80 o 
   9   2   7      384.49      377.05      8.83 o 
  10   2   7      144.48      142.33      6.34 o 
  11   2   7        2.30        1.29      2.48 o 
  12   2   7      189.82      200.79      9.85 o 
  13   2   7       83.39       95.38      9.38 o 
  14   2   7       75.98       80.79      8.57 o 
   1   3   7     1414.18     1556.64     13.49 o 
   2   3   7     3770.85     3745.21     65.43 o 
   3   3   7      198.17      214.87      4.70 o 
   4   3   7        7.49       13.53      1.80 o 
   5   3   7      909.79      929.98     17.06 o 
   6   3   7     1342.90     1274.58     19.32 o 
   7   3   7       56.80       60.89      5.47 o 
   8   3   7       47.00       47.23      3.15 o 
   9   3   7      178.37      184.22      5.94 o 
  10   3   7      224.72      218.80      8.56 o 
  11   3   7       53.11       52.73      5.46 o 
  12   3   7       23.37       31.34      5.53 o 
  13   3   7       63.28       72.37      9.00 o 
   0   4   7       79.18       75.86      2.93 o 
   1   4   7        5.10        9.66      1.01 o 
   2   4   7      105.04       97.13      3.54 o 
   3   4   7       82.56       87.02      4.18 o 
   4   4   7      105.63       99.09      3.44 o 
   5   4   7       98.07      106.67      3.84 o 
   6   4   7      219.32      200.29      5.39 o 
   7   4   7        1.47       -0.76      2.61 o 
   8   4   7       44.57       58.58      4.70 o 
   9   4   7       17.17       23.91      5.00 o 
  10   4   7       97.48       88.72      5.96 o 
  11   4   7       13.79       15.62      4.61 o 
  12   4   7        6.21       11.98      5.27 o 
   1   5   7       11.91       17.33      2.59 o 
   2   5   7       53.74       42.84      2.79 o 
   3   5   7       82.89       89.10      4.25 o 
   4   5   7      141.05      113.35      5.67 o 
   5   5   7       39.85       31.28      3.18 o 
   6   5   7        4.20        9.57      4.49 o 
   7   5   7       22.71       61.23     14.28 o 
   8   5   7       74.22       65.09      6.32 o 
   9   5   7       10.19        8.92      4.70 o 
  10   5   7        2.88        5.93      4.86 o 
  11   5   7        0.20        3.12      4.40 o 
   0   6   7     1417.70     1401.71     31.88 o 
   1   6   7       25.06       27.14      2.82 o 
   2   6   7        7.29        9.30      2.73 o 
   3   6   7        0.25        7.68      2.84 o 
   4   6   7      738.76      679.20     15.12 o 
   5   6   7       47.21       56.76      4.07 o 
   6   6   7        1.18        1.87      2.85 o 
   7   6   7        1.81       -0.27      3.33 o 
   8   6   7      152.35      142.51      9.12 o 
   9   6   7       62.89       62.69      7.75 o 
  10   6   7        2.98       11.26      7.79 o 
   1   7   7       53.00       59.50      6.10 o 
   2   7   7       31.70       27.75      5.34 o 
   3   7   7        4.86        7.63      3.95 o 
   4   7   7       17.23       18.60      4.37 o 
   5   7   7       70.44       63.72      5.88 o 
   6   7   7       19.94       22.89      5.79 o 
   7   7   7        0.07       -0.22      4.44 o 
   8   7   7        9.97       14.61      6.09 o 
   0   8   7      129.38      130.62     13.98 o 
   1   8   7       21.93       26.29      6.64 o 
   2   8   7       12.60       17.67      5.95 o 
   3   8   7        0.28       -0.30      4.43 o 
   4   8   7       34.99       28.86      7.44 o 
   5   8   7       60.41       61.03      8.00 o 
   6   8   7       17.46       16.10      7.69 o 
   0   0   8     5360.89     5331.50     80.88 o 
   1   0   8     3657.63     3734.75     38.04 o 
   2   0   8        3.71        3.97      1.34 o 
   3   0   8     3245.77     3044.87     80.76 o 
   4   0   8     3185.65     3208.97     40.09 o 
   5   0   8      826.03      806.67     13.61 o 
   6   0   8       33.09       36.76      2.63 o 
   7   0   8      507.21      459.30      9.15 o 
   8   0   8      839.77      842.49     15.24 o 
   9   0   8      388.36      382.70     13.49 o 
  10   0   8       54.78       68.87      5.59 o 
  11   0   8       93.94       93.14      9.07 o 
  12   0   8      264.01      234.69     13.65 o 
  13   0   8      176.94      165.45     13.61 o 
  14   0   8       38.52       50.90     12.02 o 
   1   1   8      171.61      181.34      2.16 o 
   2   1   8     1102.29     1097.26      8.84 o 
   3   1   8      772.85      778.89      7.65 o 
   4   1   8      436.41      466.98      5.22 o 
   5   1   8       52.81       60.59      2.03 o 
   6   1   8      525.85      512.96      6.77 o 
   7   1   8      506.03      510.62      7.01 o 
   8   1   8      198.02      200.73      5.22 o 
   9   1   8       59.05       67.58      5.22 o 
  10   1   8      145.48      140.29      5.35 o 
  11   1   8       55.94       64.33      5.15 o 
  12   1   8       84.37       87.27      6.84 o 
  13   1   8        8.05       16.57      5.24 o 
  14   1   8       29.38       32.67      7.20 o 
   0   2   8     3095.61     3332.55     25.65 o 
   1   2   8      115.93      126.08      2.53 o 
   2   2   8       91.45       94.75      2.34 o 
   3   2   8      160.62      166.39      3.54 o 
   4   2   8      953.45     1019.60     11.62 o 
   5   2   8        0.42        2.03      1.42 o 
   6   2   8        0.61        3.52      1.48 o 
   7   2   8        6.36       12.96      3.39 o 
   8   2   8      154.31      140.93      4.28 o 
   9   2   8        7.97       11.87      2.69 o 
  10   2   8        7.18        9.86      2.83 o 
  11   2   8        0.01        3.92      3.19 o 
  12   2   8       36.29       41.59      5.78 o 
  13   2   8       15.04       13.37      5.95 o 
   1   3   8     1288.12     1330.37     11.67 o 
   2   3   8     2657.08     2774.91     37.32 o 
   3   3   8      701.04      660.40     11.41 o 
   4   3   8       10.75       13.26      1.55 o 
   5   3   8      241.78      245.25      4.95 o 
   6   3   8      234.57      217.79      4.62 o 
   7   3   8      201.15      193.77      5.56 o 
   8   3   8      127.45      115.57      6.00 o 
   9   3   8        7.15       10.72      3.18 o 
  10   3   8       65.46       71.97      5.67 o 
  11   3   8       30.74       37.35      4.96 o 
  12   3   8       28.78       38.20      5.95 o 
  13   3   8        0.43        6.61      5.59 o 
   0   4   8        8.96       15.97      6.01 o 
   1   4   8       11.36       13.73      1.75 o 
   2   4   8       22.81       26.49      2.46 o 
   3   4   8       12.51       23.85      2.38 o 
   4   4   8      434.82      424.28      8.04 o 
   5   4   8       34.74       28.74      2.66 o 
   6   4   8        5.90        4.97      1.83 o 
   7   4   8       18.13       17.70      3.40 o 
   8   4   8      398.35      379.38     10.30 o 
   9   4   8      118.32      128.85      6.30 o 
  10   4   8       31.05       25.17      4.93 o 
  11   4   8       25.62       33.87      5.86 o 
  12   4   8       45.01       44.42      7.06 o 
   1   5   8      647.04      651.21      9.82 o 
   2   5   8      835.58      827.23     14.79 o 
   3   5   8      283.51      275.38      6.75 o 
   4   5   8        0.01       -2.50      2.50 o 
   5   5   8      442.19      415.87      8.93 o 
   6   5   8       51.37       60.74      4.54 o 
   7   5   8       49.29       50.96      5.30 o 
   8   5   8      210.09      201.72      9.58 o 
   9   5   8      159.68      163.21      9.69 o 
  10   5   8       65.30       88.80      8.27 o 
  11   5   8        3.64        5.47      4.71 o 
   0   6   8       22.64      134.29     49.90 o 
   1   6   8        1.88        6.25      3.03 o 
   2   6   8       59.68       60.65      4.11 o 
   3   6   8       38.17       40.57      3.89 o 
   4   6   8       71.85       69.62      7.64 o 
   5   6   8        9.69        8.47      2.97 o 
   6   6   8        5.68        0.89      2.51 o 
   7   6   8       37.99       35.40      5.71 o 
   8   6   8       76.97       56.76      6.99 o 
   9   6   8       12.47        6.83      4.91 o 
  10   6   8       11.07       13.58      6.02 o 
   1   7   8       21.31       24.18      4.61 o 
   2   7   8      191.83      181.56      8.30 o 
   3   7   8       26.97       31.60      5.04 o 
   4   7   8       18.54       21.37      4.59 o 
   5   7   8        1.94        6.03      5.16 o 
   6   7   8        0.50       -2.20      4.81 o 
   7   7   8        7.45        8.15      5.71 o 
   8   7   8       25.97       28.99      6.64 o 
   0   8   8      213.44      204.76     29.71 o 
   1   8   8       54.89       62.24     10.40 o 
   2   8   8       11.82       13.26      6.50 o 
   3   8   8       14.86       12.62      6.35 o 
   4   8   8       22.43       36.63      9.85 o 
   5   8   8       33.51       28.41      9.55 o 
   6   8   8        1.79        6.12      6.24 o 
   1   1   9        1.41        1.69      0.80 o 
   2   1   9       77.90       46.38      3.10 o 
   3   1   9      566.23      584.94      6.58 o 
   4   1   9        0.01        0.69      1.69 o 
   5   1   9      109.31       96.89      2.60 o 
   6   1   9      348.51      354.41      5.37 o 
   7   1   9      269.92      264.62      5.02 o 
   8   1   9       20.42       25.84      3.00 o 
   9   1   9       21.81       29.91      2.86 o 
  10   1   9      164.12      161.30      5.36 o 
  11   1   9       87.13       86.63      5.48 o 
  12   1   9       29.50       38.71      5.43 o 
  13   1   9        1.97        1.23      4.18 o 
  14   1   9       48.08       63.41      9.33 o 
   0   2   9     9436.12     9956.05     90.16 o 
   1   2   9      480.76      397.71      4.54 o 
   2   2   9       43.78       39.60      2.06 o 
   3   2   9     1663.41     1650.51     16.53 o 
   4   2   9     3952.75     4074.04     45.96 o 
   5   2   9      137.43      115.76      2.36 o 
   6   2   9       81.36       71.48      2.93 o 
   7   2   9      407.36      374.55      6.97 o 
   8   2   9      604.16      585.72      9.62 o 
   9   2   9      247.34      223.25      5.66 o 
  10   2   9       62.23       59.20      4.18 o 
  11   2   9      157.67      150.78      7.25 o 
  12   2   9       59.13       66.87      6.39 o 
  13   2   9       96.34       97.11      9.43 o 
   1   3   9      344.53      339.24      8.19 o 
   2   3   9       98.01      161.82      3.72 o 
   3   3   9     1275.89     1248.07     16.05 o 
   4   3   9      161.11      177.56      3.65 o 
   5   3   9      161.48      165.53      3.79 o 
   6   3   9       59.60       49.86      2.65 o 
   7   3   9      433.34      402.06      8.57 o 
   8   3   9      181.95      180.00      5.64 o 
   9   3   9       45.09       51.21      5.01 o 
  10   3   9      105.41      106.51      6.20 o 
  11   3   9       58.54       67.72      6.14 o 
  12   3   9      158.39      149.34     10.22 o 
  13   3   9        2.29        3.74      5.32 o 
   0   4   9     1675.36     1763.08     28.87 o 
   1   4   9      100.38       97.53      2.95 o 
   2   4   9       22.66       27.37      2.46 o 
   3   4   9       46.47       50.16      3.00 o 
   4   4   9      784.21      705.48     13.87 o 
   5   4   9       35.52       42.59      3.38 o 
   6   4   9       45.60       48.12      5.00 o 
   7   4   9        7.16        3.90      2.52 o 
   8   4   9      197.92      193.93      8.82 o 
   9   4   9       42.58       43.78      5.49 o 
  10   4   9       21.64       17.27      4.59 o 
  11   4   9        1.96        1.24      3.76 o 
  12   4   9       31.34       38.34      6.70 o 
   1   5   9       81.10       97.99      8.60 o 
   2   5   9      152.72      160.03      9.25 o 
   3   5   9       84.96       83.84      4.15 o 
   4   5   9       27.60       28.50      3.61 o 
   5   5   9        5.00        8.05      2.48 o 
   6   5   9       76.87       74.12      6.10 o 
   7   5   9       37.84       47.39      5.41 o 
   8   5   9       14.80       18.79      5.57 o 
   9   5   9        0.12       -4.05      4.14 o 
  10   5   9       30.41       32.08      6.88 o 
  11   5   9        3.45       -0.51      4.60 o 
   0   6   9       28.78       29.69      4.57 o 
   1   6   9       79.55       91.63      5.28 o 
   2   6   9        0.50       -0.16      2.41 o 
   3   6   9       43.90       54.19      5.58 o 
   4   6   9       16.37       19.59      3.57 o 
   5   6   9       76.30       78.88      5.86 o 
   6   6   9        0.59        0.33      2.52 o 
   7   6   9        1.73        1.13      3.90 o 
   8   6   9        6.80        7.36      3.84 o 
   9   6   9       47.92       72.05      8.54 o 
  10   6   9        4.41       -1.90      4.88 o 
   1   7   9       24.94       22.31      5.92 o 
   2   7   9      118.70      121.08      7.70 o 
   3   7   9       39.77       47.77      5.71 o 
   4   7   9        4.61        2.12      3.66 o 
   5   7   9       67.26       79.53      6.56 o 
   6   7   9      100.72       87.73      8.61 o 
   7   7   9       37.22       59.73      7.82 o 
   8   7   9        0.12        7.51      6.35 o 
   0   8   9       19.54       26.83     12.74 o 
   1   8   9        0.04        5.35      4.91 o 
   2   8   9        2.38       -2.54      5.43 o 
   3   8   9        6.32        7.89      6.25 o 
   4   8   9        0.46       -0.19      5.04 o 
   5   8   9       18.67       14.53      7.50 o 
   0   0  10     6766.07     7374.64    124.25 o 
   1   0  10     5302.25     5582.68     61.99 o 
   2   0  10      118.85      126.63      3.79 o 
   3   0  10     1460.69     1494.96     24.21 o 
   4   0  10     1410.15     1351.44     23.35 o 
   5   0  10     1729.22     1717.81     26.88 o 
   6   0  10       50.13       44.49      4.91 o 
   7   0  10      223.64      209.79      6.21 o 
   8   0  10      378.71      347.41      9.31 o 
   9   0  10      405.37      397.53     10.27 o 
  10   0  10      104.65      119.27      7.81 o 
  11   0  10       83.43       80.41      6.28 o 
  12   0  10       84.87      108.05     19.30 o 
  13   0  10       37.60       46.23     11.58 o 
   1   1  10      582.38      549.67      6.61 o 
   2   1  10        4.05       20.99      1.87 o 
   3   1  10      663.13      635.77      7.58 o 
   4   1  10      206.40      203.35      3.33 o 
   5   1  10      493.05      472.60      6.52 o 
   6   1  10      394.82      380.18      6.52 o 
   7   1  10      379.85      373.82      8.11 o 
   8   1  10       65.85       65.29      2.97 o 
   9   1  10      140.32      149.31      4.64 o 
  10   1  10      148.71      140.16      5.72 o 
  11   1  10      180.00      171.23      7.18 o 
  12   1  10       49.38       48.98      6.79 o 
  13   1  10        6.17        8.45      4.91 o 
   0   2  10     3164.41     3333.65     40.88 o 
   1   2  10      394.29      436.74      7.13 o 
   2   2  10       22.30       23.25      1.79 o 
   3   2  10      138.09      117.98      3.25 o 
   4   2  10      964.45      965.35     19.83 o 
   5   2  10      161.58      153.04      3.61 o 
   6   2  10       12.52       18.73      2.99 o 
   7   2  10       38.33       35.85      2.76 o 
   8   2  10       87.75       98.14      6.56 o 
   9   2  10        0.61       -0.89      2.10 o 
  10   2  10        0.12       -1.61      2.78 o 
  11   2  10        0.54        3.58      3.23 o 
  12   2  10       11.83       21.15      5.12 o 
  13   2  10        3.13        3.53      5.45 o 
   1   3  10       52.59       70.91      5.11 o 
   2   3  10      407.55      362.00      6.07 o 
   3   3  10      175.16      195.69      5.73 o 
   4   3  10       78.32       85.31      3.75 o 
   5   3  10       33.67       31.20      2.11 o 
   6   3  10      187.70      171.11      4.64 o 
   7   3  10        0.09        4.27      2.17 o 
   8   3  10       12.70       16.88      2.75 o 
   9   3  10        0.54       -3.19      3.19 o 
  10   3  10       64.58       77.57      5.54 o 
  11   3  10       77.71       76.45      7.17 o 
  12   3  10        0.02        2.15      4.30 o 
  13   3  10       13.46       17.67      6.90 o 
   0   4  10      649.91      701.24     33.67 o 
   1   4  10     1297.68     1289.38     15.60 o 
   2   4  10        7.60        6.53      1.87 o 
   3   4  10      563.93      588.80      9.77 o 
   4   4  10      299.80      280.86      7.66 o 
   5   4  10     1020.34     1072.38     16.72 o 
   6   4  10       38.41       37.97      3.87 o 
   7   4  10      423.54      406.25     10.40 o 
   8   4  10       97.33      102.86      6.97 o 
   9   4  10       98.90      100.59      7.21 o 
  10   4  10       12.07        8.43      4.32 o 
  11   4  10       46.01       38.85      5.86 o 
  12   4  10       14.44       18.07      6.58 o 
   1   5  10       91.00      104.47      4.92 o 
   2   5  10      409.04      369.75      7.85 o 
   3   5  10        7.40        9.91      2.47 o 
   4   5  10      148.46      142.50      5.88 o 
   5   5  10       11.93       23.25      3.13 o 
   6   5  10      210.81      193.35      9.44 o 
   7   5  10       17.49       22.33      4.77 o 
   8   5  10      136.98      128.63      7.59 o 
   9   5  10        0.41        4.18      4.42 o 
  10   5  10       24.16       25.47      6.07 o 
  11   5  10      103.12       97.10      9.09 o 
   0   6  10       11.02       12.27      7.53 o 
   1   6  10      140.69      136.70      6.31 o 
   2   6  10       15.06       17.30      3.52 o 
   3   6  10       11.67       12.71      3.81 o 
   4   6  10        5.47       12.02      4.08 o 
   5   6  10      301.66      288.16      9.61 o 
   6   6  10        6.63        7.06      3.51 o 
   7   6  10       48.98       43.15      6.03 o 
   8   6  10       27.05       26.54      5.95 o 
   9   6  10        8.56        5.27      4.51 o 
  10   6  10        3.24        8.79      5.93 o 
   1   7  10        2.33        6.33      4.41 o 
   2   7  10       10.72        9.49      4.94 o 
   3   7  10      126.89      122.21      8.35 o 
   4   7  10        2.92        8.94      4.28 o 
   5   7  10       18.25       24.31      5.21 o 
   6   7  10       20.88       17.29      6.33 o 
   7   7  10       23.68       20.57      7.59 o 
   8   7  10       38.23       48.38      8.15 o 
   0   8  10       10.79       23.04     10.46 o 
   1   8  10        1.04        7.99      6.65 o 
   2   8  10        1.52        9.13      4.88 o 
   3   8  10        2.45        2.73      5.26 o 
   4   8  10       38.22       53.08      8.60 o 
   5   8  10        1.25        4.14      6.28 o 
   1   1  11      327.35      300.20      3.82 o 
   2   1  11     6048.29     6548.98     50.66 o 
   3   1  11      261.22      235.21      3.75 o 
   4   1  11       87.22       88.35      2.83 o 
   5   1  11       35.64       33.39      1.93 o 
   6   1  11      762.94      757.44     10.18 o 
   7   1  11      303.73      297.05      6.38 o 
   8   1  11       76.70       91.44      3.24 o 
   9   1  11        8.95       13.76      2.89 o 
  10   1  11       85.76       78.79      4.07 o 
  11   1  11      173.69      171.61      8.65 o 
  12   1  11        8.21        6.90      4.70 o 
  13   1  11        2.48       16.08      5.59 o 
   0   2  11      366.71      504.31     19.00 o 
   1   2  11     1589.70     1680.28     17.02 o 
   2   2  11      104.08      112.53      3.97 o 
   3   2  11     1094.35     1091.20     11.87 o 
   4   2  11       41.83       41.26      2.83 o 
   5   2  11      994.00      997.28     12.34 o 
   6   2  11       76.96       76.27      3.54 o 
   7   2  11      582.94      523.52      9.54 o 
   8   2  11      122.11      131.00      5.46 o 
   9   2  11      205.63      208.48      6.69 o 
  10   2  11       61.87       56.14      4.95 o 
  11   2  11      133.90      131.18      7.04 o 
  12   2  11       47.87       48.01      5.85 o 
  13   2  11       28.42       32.21      7.08 o 
   1   3  11      651.16      623.84      7.85 o 
   2   3  11     1292.65     1331.72     15.96 o 
   3   3  11      465.39      452.23      7.68 o 
   4   3  11        5.00        8.06      2.21 o 
   5   3  11      117.43      104.98      3.96 o 
   6   3  11      204.41      197.56      4.76 o 
   7   3  11      341.61      335.78      8.63 o 
   8   3  11       40.04       49.74      3.77 o 
   9   3  11        4.17       17.36      3.99 o 
  10   3  11       92.85       90.14      6.97 o 
  11   3  11      207.02      212.13     10.18 o 
  12   3  11       18.78       25.39      6.13 o 
   0   4  11       23.82       30.93      3.39 o 
   1   4  11       88.71       95.07      5.90 o 
   2   4  11       20.94       23.03      2.60 o 
   3   4  11       23.70       19.38      2.57 o 
   4   4  11       31.84       32.19      3.34 o 
   5   4  11        0.16        1.47      2.21 o 
   6   4  11       12.01       14.39      2.71 o 
   7   4  11       45.67       45.61      5.60 o 
   8   4  11       43.56       39.06      5.30 o 
   9   4  11        1.72        8.97      4.24 o 
  10   4  11        3.06        2.80      3.77 o 
  11   4  11       17.33       16.86      5.32 o 
  12   4  11        7.88       10.54      5.64 o 
   1   5  11       74.85       74.35      4.16 o 
   2   5  11      244.22      239.18      7.63 o 
   3   5  11        0.04       -0.27      1.81 o 
   4   5  11        8.41       19.57      4.79 o 
   5   5  11        2.65        3.26      2.45 o 
   6   5  11       29.63       32.91      4.14 o 
   7   5  11       27.87       34.25      5.26 o 
   8   5  11        2.03        9.40      4.27 o 
   9   5  11        4.95        3.56      4.25 o 
  10   5  11        0.47        0.83      3.97 o 
  11   5  11       16.38       15.02      6.07 o 
   0   6  11      362.49      369.32     17.38 o 
   1   6  11       72.16       85.04      6.83 o 
   2   6  11        8.07       11.31      3.30 o 
   3   6  11      219.99      216.10      8.16 o 
   4   6  11      261.14      242.75      9.65 o 
   5   6  11        0.07        6.53      6.49 o 
   6   6  11       29.37       33.32      4.78 o 
   7   6  11      102.37      113.23      8.27 o 
   8   6  11       94.58       97.38      8.63 o 
   9   6  11        5.71        7.92      6.69 o 
   1   7  11       18.76       20.03      5.47 o 
   2   7  11        5.94        8.33      5.34 o 
   3   7  11      139.39      138.92      9.58 o 
   4   7  11       48.11       39.88      6.22 o 
   5   7  11        0.53        3.22      4.50 o 
   6   7  11        6.38        5.65      5.76 o 
   7   7  11       66.98       64.72      9.97 o 
   0   8  11        8.93        6.40      7.76 o 
   1   8  11       14.02       15.48      6.04 o 
   2   8  11        1.06       -1.50      4.60 o 
   3   8  11       11.61       12.02      7.65 o 
   4   8  11       52.27       48.67      8.41 o 
   0   0  12     3378.40     3930.36    200.68 o 
   1   0  12      258.08      189.48      5.35 o 
   2   0  12      648.04      696.62     12.18 o 
   3   0  12     2218.52     2342.39     33.03 o 
   4   0  12      304.77      332.04      7.30 o 
   5   0  12        0.76        6.27      2.22 o 
   6   0  12      693.76      679.50     15.04 o 
   7   0  12      523.94      512.91     12.85 o 
   8   0  12       27.64       29.10      3.37 o 
   9   0  12      186.46      174.81      6.92 o 
  10   0  12      269.40      245.27     14.30 o 
  11   0  12      207.19      203.01      9.99 o 
  12   0  12        8.30        8.13      6.70 o 
  13   0  12      135.95      127.83     14.16 o 
   1   1  12      110.10       88.82      3.20 o 
   2   1  12     5049.99     5523.71     45.67 o 
   3   1  12     1807.22     1804.59     16.59 o 
   4   1  12      348.12      364.30      5.27 o 
   5   1  12      143.10      127.76      3.37 o 
   6   1  12      682.11      700.88     19.08 o 
   7   1  12      842.52      794.21     11.14 o 
   8   1  12        1.16        3.20      1.76 o 
   9   1  12       73.60       79.10      4.65 o 
  10   1  12      156.98      161.85      6.11 o 
  11   1  12      133.68      128.29      7.87 o 
  12   1  12        0.61        4.12      5.90 o 
  13   1  12        3.27        1.94      5.24 o 
   0   2  12       87.21      100.91      8.90 o 
   1   2  12      214.59      231.35      6.59 o 
   2   2  12      270.46      294.24      5.34 o 
   3   2  12      155.67      147.80      4.44 o 
   4   2  12       26.05       25.35      1.94 o 
   5   2  12        7.90       13.67      1.99 o 
   6   2  12      182.91      183.38      4.61 o 
   7   2  12        6.45       10.38      2.84 o 
   8   2  12       43.56       45.88      3.50 o 
   9   2  12       18.49       32.16      3.67 o 
  10   2  12        1.63        3.21      3.15 o 
  11   2  12        4.91        3.24      3.63 o 
  12   2  12        1.63        2.41      4.34 o 
  13   2  12        8.06        6.42      5.85 o 
   1   3  12       47.55       44.42      4.13 o 
   2   3  12        5.20        6.45      1.76 o 
   3   3  12       44.24       48.42      2.91 o 
   4   3  12      167.78      165.94      4.85 o 
   5   3  12       38.53       38.78      3.02 o 
   6   3  12       96.21       93.04      4.64 o 
   7   3  12       43.90       46.78      4.17 o 
   8   3  12        0.42        2.48      2.49 o 
   9   3  12        1.05        7.66      3.91 o 
  10   3  12        3.84       10.05      4.94 o 
  11   3  12       53.04       71.16     10.76 o 
  12   3  12        4.68        8.81      5.23 o 
   0   4  12     1988.02     1904.48     32.60 o 
   1   4  12      807.47      809.41     14.02 o 
   2   4  12       14.26       17.37      2.23 o 
   3   4  12      609.20      604.11     10.65 o 
   4   4  12      567.77      535.24     10.95 o 
   5   4  12      468.65      436.31      9.75 o 
   6   4  12       39.91       44.72      3.67 o 
   7   4  12      138.23      143.56      7.24 o 
   8   4  12       58.72       58.17      5.92 o 
   9   4  12      153.44      160.04      8.77 o 
  10   4  12      114.68      107.86      8.02 o 
  11   4  12       40.97       48.46      6.59 o 
   1   5  12       84.36       81.73      4.59 o 
   2   5  12      375.25      405.80     10.56 o 
   3   5  12      314.20      318.00      9.35 o 
   4   5  12       14.15       20.93      3.10 o 
   5   5  12       53.14       60.74      4.26 o 
   6   5  12        5.93        7.94      3.11 o 
   7   5  12      179.61      171.68      8.83 o 
   8   5  12        2.38        9.12      4.56 o 
   9   5  12       16.29       15.27      4.96 o 
  10   5  12       19.66       14.97      5.49 o 
   0   6  12      917.93      883.30     30.51 o 
   1   6  12        3.00        5.81      3.81 o 
   2   6  12        7.98       13.09      3.67 o 
   3   6  12        5.77        7.38      3.18 o 
   4   6  12      241.16      216.26      8.33 o 
   5   6  12       12.16       12.21      4.60 o 
   6   6  12        1.71        1.39      3.53 o 
   7   6  12        0.62        0.69      4.36 o 
   8   6  12       17.00       17.58      5.85 o 
   9   6  12       25.49       41.57      7.43 o 
   1   7  12        0.01       -3.04      4.29 o 
   2   7  12        7.02       24.89      7.20 o 
   3   7  12        6.79        2.31      4.23 o 
   4   7  12       30.37       21.79      6.30 o 
   5   7  12       28.70       29.90      8.01 o 
   6   7  12        6.54        5.67      5.63 o 
   7   7  12        6.30       10.87      6.02 o 
   0   8  12        0.06       -3.09      7.09 o 
   1   8  12        7.83       16.74      5.70 o 
   2   8  12        6.65        5.84      6.04 o 
   3   8  12       33.87       41.99      7.76 o 
   4   8  12        4.08       -0.75      5.32 o 
   1   1  13      884.09      861.44      9.06 o 
   2   1  13      461.64      565.12     22.58 o 
   3   1  13      908.29      944.37     16.27 o 
   4   1  13       10.26       17.40      1.94 o 
   5   1  13      193.40      199.21      4.79 o 
   6   1  13      425.01      447.99     12.37 o 
   7   1  13      406.70      413.34     10.91 o 
   8   1  13       62.54       60.19      3.07 o 
   9   1  13       23.20       29.75      3.54 o 
  10   1  13       73.20       74.09      4.85 o 
  11   1  13      104.84      116.99      9.31 o 
  12   1  13       16.51       16.74      5.96 o 
  13   1  13        5.84       20.37     12.46 o 
   0   2  13      235.49      195.81      4.09 o 
   1   2  13     1493.81     1475.32     18.59 o 
   2   2  13       16.38       23.45      2.10 o 
   3   2  13      589.07      559.66      9.03 o 
   4   2  13        4.47        5.60      2.07 o 
   5   2  13     1026.40     1003.46     16.85 o 
   6   2  13       74.23       55.45      3.19 o 
   7   2  13      237.00      231.85      5.61 o 
   8   2  13        5.25        9.24      2.65 o 
   9   2  13      346.27      342.73      9.70 o 
  10   2  13      209.02      182.74      7.89 o 
  11   2  13       38.51       44.53      6.03 o 
  12   2  13       23.22       20.87      6.28 o 
   1   3  13       28.38       31.05      2.64 o 
   2   3  13       34.82       35.92      2.51 o 
   3   3  13       18.08       22.17      2.49 o 
   4   3  13      388.95      377.93      7.84 o 
   5   3  13      136.40      131.89      5.44 o 
   6   3  13      191.35      171.48      5.34 o 
   7   3  13       27.71       28.92      3.79 o 
   8   3  13       68.62       60.61      5.40 o 
   9   3  13      137.29      129.06      7.68 o 
  10   3  13       14.31       20.70      5.13 o 
  11   3  13       99.13       95.38      7.70 o 
  12   3  13       29.85       30.12      6.83 o 
   0   4  13     2039.40     2028.66     77.73 o 
   1   4  13      392.39      388.08      8.89 o 
   2   4  13       75.62       73.49      4.40 o 
   3   4  13       77.46       74.20      4.84 o 
   4   4  13      589.53      550.41     10.70 o 
   5   4  13      290.17      270.84      7.39 o 
   6   4  13       39.55       38.73      5.21 o 
   7   4  13        0.89        1.16      2.93 o 
   8   4  13       61.55       71.76      8.05 o 
   9   4  13       33.43       32.60      5.54 o 
  10   4  13        0.16        1.80      4.13 o 
  11   4  13        1.54        0.55      4.09 o 
   1   5  13        2.26        8.01      3.87 o 
   2   5  13      624.87      634.20     13.90 o 
   3   5  13        1.81        4.46      2.87 o 
   4   5  13       99.88       96.52      5.80 o 
   5   5  13        3.99       14.46      3.30 o 
   6   5  13       24.13       32.40      4.33 o 
   7   5  13        0.65        1.49      3.38 o 
   8   5  13       15.64       14.25      4.41 o 
   9   5  13        2.25        4.29      4.22 o 
  10   5  13        1.76        1.30      4.05 o 
   0   6  13       53.17      122.35     31.89 o 
   1   6  13      267.06      293.37     12.00 o 
   2   6  13       67.37       69.00      6.57 o 
   3   6  13       92.57       96.87      6.00 o 
   4   6  13        0.02        2.43      3.71 o 
   5   6  13      226.53      235.79     11.96 o 
   6   6  13       87.21       83.08      6.73 o 
   7   6  13       32.93       37.76      6.68 o 
   8   6  13        3.32        8.78      5.11 o 
   9   6  13       32.55       37.45      6.93 o 
   1   7  13       43.85       63.88      7.13 o 
   2   7  13       35.11       30.75      5.52 o 
   3   7  13        5.09        4.92      4.24 o 
   4   7  13       26.00       34.67      6.57 o 
   5   7  13       18.23       23.24      7.85 o 
   6   7  13        8.29       10.58      5.89 o 
   7   7  13       13.17       27.21      7.08 o 
   0   8  13        0.92        2.75      6.44 o 
   1   8  13        0.44        3.86      4.66 o 
   2   8  13        1.47        9.93      6.20 o 
   3   8  13        3.08        6.39      5.41 o 
   0   0  14       23.72       28.02      3.63 o 
   1   0  14      453.27      427.48      9.14 o 
   2   0  14      149.47      150.65      4.95 o 
   3   0  14       18.56        9.94      2.17 o 
   4   0  14      300.20      317.96      7.52 o 
   5   0  14     1715.07     1698.01     26.87 o 
   6   0  14      123.15      137.90      5.71 o 
   7   0  14      465.03      479.01     13.77 o 
   8   0  14       47.55       50.89      5.26 o 
   9   0  14      348.94      345.98     18.00 o 
  10   0  14       56.75       57.35      6.60 o 
  11   0  14       54.34       54.93      8.28 o 
  12   0  14        1.34        0.01      6.67 o 
  13   0  14      105.39      125.83     19.92 o 
   1   1  14     1634.80     1638.05     15.82 o 
   2   1  14      506.90      507.94      7.13 o 
   3   1  14      147.53      154.42      5.71 o 
   4   1  14      124.09      133.91      3.39 o 
   5   1  14      216.67      208.32      4.56 o 
   6   1  14       22.10       25.68      3.06 o 
   7   1  14      128.43      120.14      4.09 o 
   8   1  14      308.15      311.24      7.45 o 
   9   1  14        0.13        2.25      2.77 o 
  10   1  14       26.97       36.94      4.20 o 
  11   1  14      239.76      218.80     10.31 o 
  12   1  14       65.13       61.66      9.97 o 
   0   2  14       26.02       33.07      3.60 o 
   1   2  14      176.95      173.86      3.54 o 
   2   2  14      148.80      154.56      4.08 o 
   3   2  14       31.92       33.43      2.77 o 
   4   2  14      175.06      184.38      5.66 o 
   5   2  14      541.37      544.39     10.08 o 
   6   2  14      686.81      650.54     11.58 o 
   7   2  14      286.61      277.95      8.69 o 
   8   2  14      128.96      124.41      5.90 o 
   9   2  14        3.85        2.01      2.71 o 
  10   2  14      284.94      248.65     10.23 o 
  11   2  14       31.62       25.30      6.04 o 
  12   2  14       19.28       22.22      6.30 o 
   1   3  14      254.95      268.86      6.64 o 
   2   3  14      809.01      799.71     11.71 o 
   3   3  14      992.15      993.72     14.80 o 
   4   3  14      235.74      226.14      6.33 o 
   5   3  14      270.96      277.30      7.90 o 
   6   3  14      290.64      245.72      7.04 o 
   7   3  14      326.03      345.38     11.14 o 
   8   3  14      258.36      241.94      8.55 o 
   9   3  14      146.46      134.66      7.71 o 
  10   3  14       30.42       39.43      5.79 o 
  11   3  14        2.08        9.44      5.76 o 
  12   3  14       61.28       52.61      7.88 o 
   0   4  14      877.22      976.18     74.16 o 
   1   4  14      176.69      181.09      8.36 o 
   2   4  14       17.22       20.88      2.95 o 
   3   4  14      290.08      280.13      6.81 o 
   4   4  14      233.75      232.87      6.60 o 
   5   4  14       28.42       39.50      6.43 o 
   6   4  14       47.04       44.31      3.69 o 
   7   4  14       35.23       44.28      4.70 o 
   8   4  14        0.02        0.68      3.24 o 
   9   4  14      131.17      131.40      8.33 o 
  10   4  14       40.78       37.52      5.95 o 
  11   4  14       22.71       21.31      5.89 o 
   1   5  14       14.44       22.96      5.17 o 
   2   5  14      518.56      475.77     11.53 o 
   3   5  14      163.38      151.13      6.72 o 
   4   5  14        1.16       -3.04      3.04 o 
   5   5  14       38.10       34.68      5.21 o 
   6   5  14       26.66       25.41      4.15 o 
   7   5  14      129.34      133.72      7.18 o 
   8   5  14       22.93       21.87      5.07 o 
   9   5  14       14.44       13.08      5.09 o 
  10   5  14        0.58        2.85      4.72 o 
   0   6  14       15.07        9.98      6.54 o 
   1   6  14       41.50       47.43      5.92 o 
   2   6  14       23.06       23.18      5.21 o 
   3   6  14       55.37       54.49      6.05 o 
   4   6  14       88.04       91.47      6.45 o 
   5   6  14        5.18        4.61      3.84 o 
   6   6  14       14.81       17.47      4.75 o 
   7   6  14       17.18       12.68      5.40 o 
   8   6  14       58.29       54.39      7.56 o 
   1   7  14        0.51        0.85      3.78 o 
   2   7  14        0.17       -1.78      3.95 o 
   3   7  14       14.34       17.28      5.28 o 
   4   7  14       14.29       15.26      5.18 o 
   5   7  14        5.67        0.27      4.68 o 
   6   7  14        8.09       10.88      6.18 o 
   0   8  14        4.68       14.99      8.05 o 
   1   8  14       28.11       32.41      6.80 o 
   2   8  14        3.94       -0.07      4.91 o 
   1   1  15      416.93      431.36      7.04 o 
   2   1  15       58.45       67.00      2.74 o 
   3   1  15      357.51      344.27      5.39 o 
   4   1  15      220.27      229.78      4.50 o 
   5   1  15      867.82      868.67     13.44 o 
   6   1  15       49.46       51.07      2.81 o 
   7   1  15      125.77      115.13      5.20 o 
   8   1  15       98.89       89.25      4.87 o 
   9   1  15      499.31      505.89     12.32 o 
  10   1  15       46.32       55.80      4.71 o 
  11   1  15       18.41       20.09      4.80 o 
  12   1  15       11.74        6.67      6.31 o 
   0   2  15        0.33        1.88      1.44 o 
   1   2  15      222.23      221.74      4.19 o 
   2   2  15      193.92      194.51      4.81 o 
   3   2  15      222.91      240.39      5.86 o 
   4   2  15        4.29       10.40      3.27 o 
   5   2  15       90.72       92.30      4.94 o 
   6   2  15      473.50      472.06     11.29 o 
   7   2  15        1.28        0.59      2.60 o 
   8   2  15        0.07        6.25      3.41 o 
   9   2  15      282.63      289.15      9.85 o 
  10   2  15      204.41      190.62      9.69 o 
  11   2  15        0.96        0.26      3.77 o 
  12   2  15        3.83        6.95      7.51 o 
   1   3  15      248.70      217.02      6.13 o 
   2   3  15      501.83      483.61      9.88 o 
   3   3  15     1614.80     1557.84     21.87 o 
   4   3  15       18.97       21.41      3.00 o 
   5   3  15       72.18       71.88      4.11 o 
   6   3  15       97.62       97.62      5.60 o 
   7   3  15      806.56      775.80     16.87 o 
   8   3  15        3.26       -0.75      2.96 o 
   9   3  15       15.49       13.51      5.09 o 
  10   3  15       16.74       24.58      5.09 o 
  11   3  15       68.29       61.41      8.15 o 
   0   4  15        5.68       41.60     18.09 o 
   1   4  15      115.22      114.53      5.05 o 
   2   4  15        9.99       13.25      5.29 o 
   3   4  15      465.80      428.32     10.50 o 
   4   4  15       14.28        7.78      2.65 o 
   5   4  15       19.41       22.47      3.21 o 
   6   4  15        9.18       11.15      2.89 o 
   7   4  15       81.35       79.96      5.83 o 
   8   4  15       42.67       42.02      5.01 o 
   9   4  15       11.55       15.74      5.09 o 
  10   4  15        0.31       -2.36      4.18 o 
  11   4  15       44.11       40.78      7.07 o 
   1   5  15      400.66      430.01     13.36 o 
   2   5  15        2.65       21.93     10.58 o 
   3   5  15       55.58       68.80      4.96 o 
   4   5  15       24.23       27.03      4.15 o 
   5   5  15       77.55       78.25      6.79 o 
   6   5  15       10.22       11.99      4.32 o 
   7   5  15        9.41       16.13      4.43 o 
   8   5  15        0.05       -0.76      4.15 o 
   9   5  15        0.74        2.35      4.73 o 
   0   6  15       16.13       10.62      6.99 o 
   1   6  15       13.10       17.73      4.87 o 
   2   6  15       20.75       16.45      4.96 o 
   3   6  15        6.44       14.30      4.80 o 
   4   6  15        0.01        4.96      4.63 o 
   5   6  15       89.32       98.92      7.61 o 
   6   6  15        5.87        9.15      5.03 o 
   7   6  15       59.02       63.89      7.13 o 
   8   6  15        0.25        0.28      4.24 o 
   1   7  15       28.84       34.83      6.69 o 
   2   7  15       24.79       31.92      6.08 o 
   3   7  15        6.98        5.10      4.62 o 
   4   7  15       16.68       17.86      6.10 o 
   5   7  15        3.13        4.13      5.45 o 
   6   7  15        0.02        0.35      4.81 o 
   0   0  16        4.60        9.93      5.43 o 
   1   0  16     1575.09     1558.40     26.73 o 
   2   0  16       30.10       24.73      3.37 o 
   3   0  16        2.92        3.92      2.16 o 
   4   0  16      466.50      436.52     14.86 o 
   5   0  16     2265.47     2193.78     35.97 o 
   6   0  16      195.76      191.26      7.34 o 
   7   0  16      284.42      305.78      9.64 o 
   8   0  16      113.16       99.25      6.11 o 
   9   0  16      955.14      924.53     25.35 o 
  10   0  16      447.84      418.15     19.31 o 
  11   0  16      153.63      161.78     16.55 o 
  12   0  16       32.77       50.42     15.81 o 
   1   1  16      599.87      572.50      7.70 o 
   2   1  16      232.52      238.29      4.98 o 
   3   1  16      131.06      132.43      3.53 o 
   4   1  16       11.70       12.11      1.94 o 
   5   1  16      907.32      922.30     12.87 o 
   6   1  16      659.77      664.27     11.69 o 
   7   1  16       45.15       50.56      3.58 o 
   8   1  16      244.89      232.07      7.45 o 
   9   1  16      416.29      406.24     10.88 o 
  10   1  16        8.83        4.88      3.41 o 
  11   1  16       31.21       41.29      7.72 o 
  12   1  16       32.24       46.57      9.58 o 
   0   2  16      146.84      141.59      6.41 o 
   1   2  16       12.11       12.95      2.28 o 
   2   2  16        0.22        3.13      2.51 o 
   3   2  16       56.82       48.16      3.40 o 
   4   2  16       43.69       45.89      3.96 o 
   5   2  16        3.09       -1.75      2.67 o 
   6   2  16      300.40      312.56      9.15 o 
   7   2  16       86.56       87.74      5.34 o 
   8   2  16       43.15       38.51      5.00 o 
   9   2  16        7.86       12.28      3.99 o 
  10   2  16      335.83      314.04     11.98 o 
  11   2  16       41.12       42.09      6.44 o 
  12   2  16       10.65        6.95      6.77 o 
   1   3  16      376.89      355.68      9.11 o 
   2   3  16       32.63       46.10      7.86 o 
   3   3  16      151.67      156.95     10.95 o 
   4   3  16        6.88        4.45      2.33 o 
   5   3  16      437.08      421.39      9.83 o 
   6   3  16      155.53      142.88      6.74 o 
   7   3  16       61.81       94.01     15.51 o 
   8   3  16      179.43      160.09      7.80 o 
   9   3  16      194.45      189.63      9.26 o 
  10   3  16        0.17        0.52      3.54 o 
  11   3  16       19.91       23.68      6.42 o 
   0   4  16      136.45      121.58      9.81 o 
   1   4  16       35.25       47.83      4.97 o 
   2   4  16       21.10       27.73      3.32 o 
   3   4  16       11.23       22.09      5.15 o 
   4   4  16      163.03      129.92      5.99 o 
   5   4  16       73.85       90.72      4.70 o 
   6   4  16        0.02        0.90      2.55 o 
   7   4  16       23.10       41.63      4.98 o 
   8   4  16       11.03        7.12      3.83 o 
   9   4  16       68.95       85.71      7.31 o 
  10   4  16        0.29       10.45      6.95 o 
   1   5  16      142.80      179.47      9.46 o 
   2   5  16        1.33        2.35      3.27 o 
   3   5  16      133.24      123.94      6.10 o 
   4   5  16       17.88       27.47      4.31 o 
   5   5  16       16.84       25.31      4.24 o 
   6   5  16        0.06       -0.48      3.33 o 
   7   5  16       89.96       85.58      6.90 o 
   8   5  16       47.12       55.94      7.30 o 
   9   5  16        0.89       10.18      5.40 o 
   0   6  16       40.86       39.91      8.97 o 
   1   6  16      115.09      110.40      7.91 o 
   2   6  16        5.99        8.82      4.37 o 
   3   6  16       59.01       68.02      8.02 o 
   4   6  16       20.94       19.38      5.02 o 
   5   6  16      102.23      112.66      8.65 o 
   6   6  16       18.16       19.53      6.59 o 
   7   6  16       24.31       19.06      7.72 o 
   1   7  16        5.15        8.48      5.34 o 
   2   7  16        0.01        5.15      5.05 o 
   3   7  16       19.45       27.90      6.39 o 
   4   7  16       17.79       16.65      6.29 o 
   5   7  16        0.55        5.86      5.87 o 
   1   1  17     1262.80     1263.85     14.79 o 
   2   1  17      343.79      359.22      6.91 o 
   3   1  17      485.75      481.20      7.73 o 
   4   1  17      289.49      296.74      5.98 o 
   5   1  17      700.62      711.99     12.36 o 
   6   1  17        0.04        4.24      2.73 o 
   7   1  17      150.51      151.25      5.78 o 
   8   1  17      393.75      399.52     10.42 o 
   9   1  17      176.35      160.21      7.14 o 
  10   1  17       29.43       28.39      5.92 o 
  11   1  17       40.01       57.14      8.62 o 
  12   1  17       89.54       96.19     11.60 o 
   0   2  17       67.62       50.69      4.15 o 
   1   2  17       71.07       62.81      3.21 o 
   2   2  17        3.37        2.46      1.88 o 
   3   2  17       10.67       14.71      2.70 o 
   4   2  17       10.74       10.58      2.87 o 
   5   2  17      519.91      530.46     11.99 o 
   6   2  17       43.81       43.72      4.58 o 
   7   2  17        5.47       12.25      3.63 o 
   8   2  17       57.96       58.67      5.82 o 
   9   2  17      282.84      278.61     10.82 o 
  10   2  17       29.02       24.30      5.70 o 
  11   2  17        0.51        4.38      5.44 o 
   1   3  17      662.94      626.48     14.01 o 
   2   3  17        0.61        0.68      2.16 o 
   3   3  17      167.72      151.73      5.07 o 
   4   3  17       13.62       14.97      2.88 o 
   5   3  17      194.31      193.29      6.88 o 
   6   3  17       29.17       45.49      4.90 o 
   7   3  17       79.38       82.10      5.95 o 
   8   3  17       20.51       27.00      4.40 o 
   9   3  17       10.65       19.37      4.87 o 
  10   3  17        0.78        1.98      3.54 o 
  11   3  17       79.79       83.34      8.79 o 
   0   4  17        0.81       12.07     11.07 o 
   1   4  17       44.12       49.26      5.10 o 
   2   4  17       45.26       41.87      4.05 o 
   3   4  17       14.15       16.24      3.41 o 
   4   4  17       24.38       36.56      4.22 o 
   5   4  17      176.67      153.45      6.99 o 
   6   4  17       19.45       16.47      3.90 o 
   7   4  17      145.56      141.20      7.68 o 
   8   4  17       10.70       10.05      4.91 o 
   9   4  17       10.82        1.11      3.82 o 
  10   4  17        0.40        1.55      4.55 o 
   1   5  17        0.38        2.98      3.35 o 
   2   5  17      136.48      125.57      7.74 o 
   3   5  17       80.11       85.47      6.58 o 
   4   5  17        0.17        5.53      3.35 o 
   5   5  17       51.20       62.72      5.55 o 
   6   5  17        2.75        3.01      3.89 o 
   7   5  17       28.36       43.92      7.45 o 
   8   5  17       25.13       37.56      7.22 o 
   9   5  17       56.42       65.15      8.37 o 
   0   6  17        8.03        8.12      6.10 o 
   1   6  17       51.59       61.51      7.15 o 
   2   6  17        0.59        0.76      3.57 o 
   3   6  17       73.21       62.93      6.30 o 
   4   6  17        4.31        3.27      4.70 o 
   5   6  17        3.09       11.29      5.42 o 
   6   6  17        4.64        3.12      5.20 o 
   7   6  17        0.74       -0.07      5.05 o 
   1   7  17        0.59       -1.17      4.26 o 
   2   7  17       30.05       26.23      6.41 o 
   3   7  17       46.67       54.12      8.02 o 
   4   7  17       13.07       25.29      6.88 o 
   0   0  18     1641.76     1579.19     36.57 o 
   1   0  18        0.28        3.32      2.42 o 
   2   0  18        8.77       10.05      3.62 o 
   3   0  18      443.68      428.28     12.22 o 
   4   0  18     1395.97     1337.60     27.04 o 
   5   0  18      211.65      242.43      8.15 o 
   6   0  18      167.69      164.20      7.06 o 
   7   0  18       38.03       44.92      6.09 o 
   8   0  18      221.84      220.73     11.06 o 
   9   0  18      123.65      133.69     10.86 o 
  10   0  18      112.79      112.09     19.81 o 
  11   0  18       56.63       65.91     22.04 o 
   1   1  18       56.57       90.58      6.73 o 
   2   1  18     1215.26     1199.33     16.63 o 
   3   1  18     1436.87     1403.20     17.44 o 
   4   1  18       57.13       58.56      3.48 o 
   5   1  18       72.37       58.56      3.77 o 
   6   1  18      485.64      466.07      9.82 o 
   7   1  18      692.80      656.55     12.90 o 
   8   1  18      230.37      203.53      7.48 o 
   9   1  18       82.80       84.93      6.17 o 
  10   1  18       11.32        8.15      4.54 o 
  11   1  18       28.65       27.02      6.77 o 
   0   2  18      864.70      859.71     20.81 o 
   1   2  18      461.04      433.40      7.38 o 
   2   2  18       11.29       12.01      2.44 o 
   3   2  18      600.76      596.69     11.20 o 
   4   2  18      505.18      488.80     12.34 o 
   5   2  18        2.03        3.94      3.12 o 
   6   2  18        3.76        1.86      2.69 o 
   7   2  18        0.02        3.17      3.36 o 
   8   2  18       34.15       37.68      5.12 o 
   9   2  18       27.73       19.53      4.09 o 
  10   2  18        0.29       -1.27      3.97 o 
  11   2  18        0.82        4.75      5.37 o 
   1   3  18      785.83      789.18     14.93 o 
   2   3  18       51.24       51.31      3.97 o 
   3   3  18      125.79      140.80      6.22 o 
   4   3  18        3.20        0.66      2.11 o 
   5   3  18      164.53      166.66      6.51 o 
   6   3  18        3.34        5.23      2.79 o 
   7   3  18       17.08       31.35      4.80 o 
   8   3  18        0.16        1.82      3.18 o 
   9   3  18       16.36       25.91      5.11 o 
  10   3  18        9.95        8.01      4.65 o 
   0   4  18       30.72       46.76      6.96 o 
   1   4  18      150.71      168.32      7.93 o 
   2   4  18       11.16       10.22      3.60 o 
   3   4  18       15.30       21.67      3.84 o 
   4   4  18       21.23       29.54      4.10 o 
   5   4  18      396.05      382.05     11.44 o 
   6   4  18       55.43       56.52      5.92 o 
   7   4  18       12.05       13.68      4.40 o 
   8   4  18        7.81       15.30      5.46 o 
   9   4  18      126.60      129.53      9.95 o 
   1   5  18       87.74       90.13      6.63 o 
   2   5  18       75.21       74.03      6.71 o 
   3   5  18       44.61       53.84      5.99 o 
   4   5  18       20.29       22.77      4.85 o 
   5   5  18       37.63       44.02      5.25 o 
   6   5  18       26.63       19.72      4.96 o 
   7   5  18       52.99       66.35      8.11 o 
   8   5  18        5.04        5.08      5.21 o 
   0   6  18       51.83       67.43     13.00 o 
   1   6  18        9.12        7.48      4.75 o 
   2   6  18        8.42        6.51      4.46 o 
   3   6  18       24.35       29.75      5.55 o 
   4   6  18       16.78       31.78      6.12 o 
   5   6  18        2.37        2.60      4.86 o 
   6   6  18       20.33       20.57      6.52 o 
   1   7  18        1.38        4.61      4.68 o 
   2   7  18       56.17       38.23      6.75 o 
   3   7  18        1.62        8.31      5.44 o 
   1   1  19      306.99      304.07      6.09 o 
   2   1  19      733.92      723.85     12.61 o 
   3   1  19      450.89      472.63      8.36 o 
   4   1  19       16.28       17.65      2.67 o 
   5   1  19       76.14       76.11      4.10 o 
   6   1  19      108.81      100.88      5.32 o 
   7   1  19      194.06      195.90      7.20 o 
   8   1  19        2.21        5.92      3.06 o 
   9   1  19        4.65       11.50      4.37 o 
  10   1  19        7.65        4.20      4.28 o 
  11   1  19       52.68       58.48     11.15 o 
   0   2  19      647.52      674.81     17.50 o 
   1   2  19      448.19      449.66     10.64 o 
   2   2  19       14.16       17.51      2.70 o 
   3   2  19      236.84      243.50      7.41 o 
   4   2  19       84.31       77.35      5.71 o 
   5   2  19      420.08      432.46     11.25 o 
   6   2  19        1.25        5.48      3.24 o 
   7   2  19       65.03       84.57      9.23 o 
   8   2  19        3.29        6.71      4.07 o 
   9   2  19      181.92      182.11      8.72 o 
  10   2  19        3.19        2.92      4.99 o 
   1   3  19        8.98       43.54     10.62 o 
   2   3  19       14.00       18.49      3.49 o 
   3   3  19        0.11        6.16      3.52 o 
   4   3  19      141.25      135.11      6.45 o 
   5   3  19       60.95       58.84      4.60 o 
   6   3  19       40.97       43.87      4.36 o 
   7   3  19       25.23       19.82      4.14 o 
   8   3  19       10.05       18.00      4.72 o 
   9   3  19       47.69       63.03      6.62 o 
  10   3  19        0.43       -2.08      4.97 o 
   0   4  19       22.25       32.02      6.48 o 
   1   4  19      164.82      141.33      7.59 o 
   2   4  19       36.17       44.19      5.14 o 
   3   4  19       59.99       50.18      4.80 o 
   4   4  19       23.08       32.61      4.46 o 
   5   4  19      109.39       97.80      6.61 o 
   6   4  19        0.36        2.04      3.83 o 
   7   4  19       14.61       23.91      5.18 o 
   8   4  19       14.91       17.66      5.50 o 
   9   4  19        6.15        3.82      4.83 o 
   1   5  19        1.31        2.61      3.50 o 
   2   5  19        2.62        9.92      4.35 o 
   3   5  19        0.54        0.95      3.49 o 
   4   5  19        7.32       24.94      9.44 o 
   5   5  19       15.31       27.01      7.54 o 
   6   5  19       78.62       74.37      7.41 o 
   7   5  19        0.00        3.63      5.73 o 
   8   5  19       40.29       61.19      9.62 o 
   0   6  19       53.12       60.84     10.52 o 
   1   6  19       68.45       86.31      8.16 o 
   2   6  19       10.81        5.17      4.60 o 
   3   6  19       27.93       43.53      6.66 o 
   4   6  19        0.36        3.14      4.70 o 
   5   6  19       41.57       52.52      7.88 o 
   6   6  19        0.39       -1.55      5.29 o 
   1   7  19        7.90        5.72      5.20 o 
   0   0  20      401.87      422.90     15.60 o 
   1   0  20       71.25       76.74      4.99 o 
   2   0  20      104.30       90.34      6.22 o 
   3   0  20        1.10       -1.25      2.34 o 
   4   0  20       24.95       20.23      4.47 o 
   5   0  20      433.42      390.43     25.91 o 
   6   0  20       75.61       84.42      6.98 o 
   7   0  20       95.85      103.53      9.13 o 
   8   0  20        0.03       10.72      9.04 o 
   9   0  20      105.16       98.30     13.01 o 
  10   0  20        0.04        1.55      9.66 o 
   1   1  20      862.55      803.72     12.02 o 
   2   1  20      509.37      513.52      9.69 o 
   3   1  20      253.01      237.25      6.52 o 
   4   1  20       31.53       34.32      3.46 o 
   5   1  20      192.99      198.34      6.87 o 
   6   1  20        0.03        6.65      3.32 o 
   7   1  20      163.54      173.27      6.78 o 
   8   1  20       32.63       48.36      5.26 o 
   9   1  20        8.87       13.80      4.52 o 
  10   1  20        1.58        2.99      5.27 o 
   0   2  20     1775.87     1694.22     43.12 o 
   1   2  20       62.25       50.59      5.36 o 
   2   2  20       33.32       39.29      4.00 o 
   3   2  20       94.32       87.39      4.72 o 
   4   2  20      415.25      377.88     13.87 o 
   5   2  20        2.41        4.39      3.44 o 
   6   2  20        2.82        4.27      3.24 o 
   7   2  20        2.49        4.41      3.09 o 
   8   2  20        4.28       12.19      4.31 o 
   9   2  20        0.32       -0.57      3.38 o 
  10   2  20        0.00       -0.92      4.64 o 
   1   3  20       63.50       51.70      5.48 o 
   2   3  20      805.55      745.47     16.03 o 
   3   3  20        1.67        0.61      2.76 o 
   4   3  20      111.86      115.97      6.44 o 
   5   3  20        3.21        1.47      2.74 o 
   6   3  20       93.27       87.30      5.69 o 
   7   3  20        8.65       12.25      4.14 o 
   8   3  20       37.52       42.75      6.18 o 
   9   3  20        1.23        1.16      4.57 o 
   0   4  20       12.33        8.08      6.17 o 
   1   4  20      333.38      338.56     11.96 o 
   2   4  20       74.03       86.23      6.94 o 
   3   4  20      251.73      246.17     10.01 o 
   4   4  20        1.11        4.92      3.45 o 
   5   4  20      168.86      182.61      8.59 o 
   6   4  20      101.50      116.16      7.90 o 
   7   4  20       83.50       94.75      7.54 o 
   8   4  20        0.18       -3.27      4.71 o 
   1   5  20       15.40       20.28      5.01 o 
   2   5  20        0.16        1.10      3.53 o 
   3   5  20       27.00       37.32      5.85 o 
   4   5  20       62.88       58.10      6.69 o 
   5   5  20        0.04       13.69      5.55 o 
   6   5  20        0.16        3.86      4.72 o 
   7   5  20       41.01       33.57      7.89 o 
   0   6  20       12.31        9.63      7.39 o 
   1   6  20       24.30       22.89      5.96 o 
   2   6  20        0.23        3.58      4.47 o 
   3   6  20       14.56        7.64      4.81 o 
   4   6  20        2.16        5.74      5.51 o 
   5   6  20       42.29       43.42      8.08 o 
   1   1  21        5.71       22.51      3.27 o 
   2   1  21      135.28       99.33      4.69 o 
   3   1  21       41.29       52.86      4.12 o 
   4   1  21        1.56        6.96      2.82 o 
   5   1  21       19.20       23.08      3.64 o 
   6   1  21       74.88       80.24      5.28 o 
   7   1  21       58.83       62.64      4.94 o 
   8   1  21        5.75       10.39      4.42 o 
   9   1  21       24.47       23.75      5.88 o 
  10   1  21       10.09       19.00      7.73 o 
   0   2  21       26.95       94.45     20.07 o 
   1   2  21      204.58      181.87      6.82 o 
   2   2  21       10.63       40.48      7.71 o 
   3   2  21      255.69      263.86      8.47 o 
   4   2  21        0.53       -0.41      3.07 o 
   5   2  21       52.91       56.85      4.49 o 
   6   2  21        5.04        1.79      2.80 o 
   7   2  21       38.38       45.85      5.02 o 
   8   2  21        3.42        5.27      3.81 o 
   9   2  21       70.25       72.64      7.21 o 
   1   3  21      117.61      120.97      6.92 o 
   2   3  21       16.89       30.63      5.02 o 
   3   3  21      609.16      590.52     14.32 o 
   4   3  21        5.70        7.28      3.37 o 
   5   3  21       25.17       29.76      4.71 o 
   6   3  21        3.15        4.70      3.56 o 
   7   3  21      302.37      290.16     12.47 o 
   8   3  21        0.55       -1.83      3.93 o 
   9   3  21        2.82        4.43      4.65 o 
   0   4  21       16.27       26.83      6.73 o 
   1   4  21        0.19        1.10      3.28 o 
   2   4  21       26.35       27.12      5.00 o 
   3   4  21       19.96       23.83      5.11 o 
   4   4  21        1.12        1.52      3.73 o 
   5   4  21       16.21       22.43      4.97 o 
   6   4  21       47.69       56.73      6.67 o 
   7   4  21        1.10        1.88      4.12 o 
   8   4  21        1.78        9.14      5.43 o 
   1   5  21        9.44       21.50      5.18 o 
   2   5  21       24.77       35.23      5.91 o 
   3   5  21        0.31       -1.63      4.05 o 
   4   5  21       20.93       18.75      5.26 o 
   5   5  21       18.64        9.88      5.31 o 
   6   5  21       15.83       26.18      6.47 o 
   0   6  21        0.26       -0.11      5.33 o 
   1   6  21       12.12       18.22      5.85 o 
   2   6  21        0.02       -0.13      3.79 o 
   3   6  21       26.50       40.20      7.95 o 
   4   6  21        1.11       -2.52      5.39 o 
   0   0  22       48.28       53.95      9.91 o 
   1   0  22     1005.14      940.84     22.85 o 
   2   0  22       72.61       55.76      8.09 o 
   3   0  22      446.04      399.29     12.86 o 
   4   0  22       11.00        2.71      3.23 o 
   5   0  22      775.70      785.14     26.73 o 
   6   0  22       57.21       62.93      9.57 o 
   7   0  22      125.31      126.39     11.08 o 
   8   0  22       15.31       30.68      6.98 o 
   9   0  22      111.47       94.02     12.20 o 
   1   1  22        1.75        6.51      2.25 o 
   2   1  22      149.27      117.43      5.03 o 
   3   1  22        0.06        4.76      2.74 o 
   4   1  22      116.15      106.00      5.39 o 
   5   1  22        0.09        3.10      2.92 o 
   6   1  22        6.05        7.56      3.17 o 
   7   1  22       32.21       35.03      4.85 o 
   8   1  22       17.68       26.40      6.50 o 
   9   1  22        0.55       -1.85      4.99 o 
   0   2  22       99.28       67.97      7.55 o 
   1   2  22       28.16       38.36      4.11 o 
   2   2  22       13.99       14.32      3.27 o 
   3   2  22       23.02       22.69      3.97 o 
   4   2  22        2.49        2.79      3.13 o 
   5   2  22       44.14       52.01      5.06 o 
   6   2  22        0.14        2.48      3.16 o 
   7   2  22       47.97       50.09      5.71 o 
   8   2  22        2.46       -1.51      4.17 o 
   9   2  22        2.07       -0.26      4.35 o 
   1   3  22       14.43       21.11      4.60 o 
   2   3  22        5.08        9.87      4.12 o 
   3   3  22       94.69      111.84      7.40 o 
   4   3  22       11.25       12.16      3.81 o 
   5   3  22       21.27       42.40      4.96 o 
   6   3  22       32.27       43.18      6.06 o 
   7   3  22       45.89       50.31      6.62 o 
   8   3  22        2.68       -0.50      3.60 o 
   0   4  22       10.21        7.43      5.81 o 
   1   4  22       26.83       42.19      5.91 o 
   2   4  22       16.57       21.05      7.73 o 
   3   4  22       40.40       51.42      5.86 o 
   4   4  22       14.54       19.81      4.88 o 
   5   4  22        7.43       15.44      5.19 o 
   6   4  22       55.60       54.13      7.47 o 
   7   4  22        2.33        6.15      4.75 o 
   1   5  22       14.47        9.60      5.27 o 
   2   5  22       17.22       27.73      5.22 o 
   3   5  22       50.02       51.07      6.90 o 
   4   5  22       14.17       10.88      5.51 o 
   5   5  22       42.13       55.27      7.94 o 
   0   6  22       26.64       22.74      9.31 o 
   1   6  22       24.95       19.65      6.56 o 
   2   6  22        0.06       -2.37      4.46 o 
   1   1  23       42.62       51.66      4.24 o 
   2   1  23        0.07        4.36      2.67 o 
   3   1  23       36.27       36.47      3.72 o 
   4   1  23       28.23       34.72      3.85 o 
   5   1  23        1.00        4.09      3.08 o 
   6   1  23       26.83       44.85      5.65 o 
   7   1  23       48.01       54.77      5.65 o 
   8   1  23       31.77       39.44      6.67 o 
   9   1  23        2.84       -1.89      5.35 o 
   0   2  23      128.93      125.12     11.55 o 
   1   2  23      112.97      130.49      7.17 o 
   2   2  23        0.34        2.04      2.93 o 
   3   2  23       74.44       77.56      5.87 o 
   4   2  23       44.88       52.88      5.30 o 
   5   2  23      151.66      160.33      7.99 o 
   6   2  23        2.37        3.16      3.58 o 
   7   2  23       95.74      109.37      8.41 o 
   8   2  23        4.54        5.09      4.76 o 
   1   3  23       84.86       86.76      6.71 o 
   2   3  23        0.83        1.10      3.26 o 
   3   3  23       27.79       35.67      5.13 o 
   4   3  23        0.08        8.23      4.27 o 
   5   3  23        5.58        8.46      3.96 o 
   6   3  23       14.26       19.03      4.93 o 
   7   3  23       43.36       38.84      6.48 o 
   8   3  23        4.48        8.15      6.20 o 
   0   4  23        9.57        9.86      6.02 o 
   1   4  23       40.53       60.84      7.12 o 
   2   4  23        0.38        5.50      4.20 o 
   3   4  23        8.57        8.37      4.30 o 
   4   4  23        0.00        1.42      3.82 o 
   5   4  23       65.74       61.77      7.21 o 
   6   4  23        2.94        7.29      5.28 o 
   1   5  23        1.53        6.45      4.66 o 
   2   5  23        1.50        5.19      4.47 o 
   3   5  23       12.26       14.52      5.53 o 
   4   5  23        7.98       16.95      6.21 o 
   0   0  24       50.93       53.10      6.96 o 
   1   0  24       34.30       29.73      5.22 o 
   2   0  24        7.17        1.18      2.51 o 
   3   0  24       50.47       46.25      7.32 o 
   4   0  24       46.91       48.21      8.59 o 
   5   0  24       33.97       43.11      7.92 o 
   6   0  24       35.61       29.13      7.54 o 
   7   0  24       12.23       19.84      7.23 o 
   8   0  24       38.66       34.94     10.68 o 
   1   1  24       67.90       71.92      5.30 o 
   2   1  24       22.00       29.59      4.24 o 
   3   1  24      147.09      125.30      6.68 o 
   4   1  24       12.01       16.23      3.32 o 
   5   1  24       45.79       52.84      5.45 o 
   6   1  24        4.75        4.72      4.18 o 
   7   1  24       44.35       44.42      5.82 o 
   8   1  24       21.72       14.62      6.13 o 
   0   2  24        0.52       -5.34      5.52 o 
   1   2  24       11.71        9.95      3.81 o 
   2   2  24        1.58        6.37      3.91 o 
   3   2  24        0.00        6.15      4.19 o 
   4   2  24        9.95       10.85      4.04 o 
   5   2  24       14.89       15.17      4.31 o 
   6   2  24       20.13       22.29      5.00 o 
   7   2  24       13.97        8.81      5.19 o 
   8   2  24       12.82        6.43      5.61 o 
   1   3  24       12.94       17.86      4.58 o 
   2   3  24       44.91       68.65      6.48 o 
   3   3  24       30.40       49.90      6.28 o 
   4   3  24        7.25       12.22      4.57 o 
   5   3  24        3.40       -0.80      3.63 o 
   6   3  24       62.45       77.33      8.55 o 
   7   3  24       30.70       37.58      7.95 o 
   0   4  24       85.88      107.75     11.47 o 
   1   4  24        7.09       11.08      4.81 o 
   2   4  24       17.57       35.32      5.93 o 
   3   4  24       14.23       25.72      5.26 o 
   4   4  24       19.69       22.07      5.29 o 
   5   4  24        3.77        1.96      4.59 o 
   1   5  24       33.91       35.73      7.05 o 
   2   5  24       24.50       31.92      6.73 o 
   3   5  24       98.37      106.28      9.34 o 
   1   1  25       12.78       24.84      4.40 o 
   2   1  25       71.81       81.69      5.81 o 
   3   1  25       17.01       25.69      4.30 o 
   4   1  25        0.55        0.52      3.11 o 
   5   1  25       12.20       16.04      4.94 o 
   6   1  25       18.10       21.28      5.28 o 
   7   1  25        9.90        8.71      5.27 o 
   0   2  25        7.93        7.67      5.78 o 
   1   2  25       94.16      102.43      7.21 o 
   2   2  25        0.95        9.48      3.93 o 
   3   2  25       12.91       22.26      4.83 o 
   4   2  25       41.58       46.20      5.81 o 
   5   2  25      120.52      111.58      8.01 o 
   6   2  25       17.61        7.06      4.87 o 
   7   2  25        6.46        7.71      5.33 o 
   1   3  25       57.73       63.64      6.96 o 
   2   3  25        3.77       11.37      4.28 o 
   3   3  25       33.95       43.62      6.51 o 
   4   3  25        1.81        5.38      4.30 o 
   5   3  25       95.01      108.14      8.39 o 
   6   3  25        0.55        8.60      5.93 o 
   0   4  25       26.12       29.69      8.25 o 
   1   4  25        0.04        9.07      4.95 o 
   2   4  25        0.00       -2.06      3.95 o 
   3   4  25        1.91        3.86      4.68 o 
   4   4  25       40.92       36.31      7.15 o 
   0   0  26       14.29        9.94      6.91 o 
   1   0  26       83.50       80.94     10.76 o 
   2   0  26        2.90        3.39      5.38 o 
   3   0  26       42.49       51.58      8.63 o 
   4   0  26        8.90       20.01      7.14 o 
   5   0  26       61.50       80.16     10.03 o 
   6   0  26       14.31       10.33      7.56 o 
   7   0  26        4.58       30.23     21.08 o 
   1   1  26       12.25       12.67      4.29 o 
   2   1  26       56.36       66.68      6.28 o 
   3   1  26       29.31       36.69      5.67 o 
   4   1  26        7.94       14.39      5.03 o 
   5   1  26        9.40       13.07      4.79 o 
   6   1  26       47.78       43.46      6.81 o 
   7   1  26       28.84       27.87      7.75 o 
   0   2  26        2.19        2.88      5.01 o 
   1   2  26        3.51        7.00      4.20 o 
   2   2  26        0.74        6.87      4.08 o 
   3   2  26        5.02        6.61      4.15 o 
   4   2  26        3.05        1.78      4.03 o 
   5   2  26        0.02        3.22      4.76 o 
   6   2  26        1.69        2.36      5.74 o 
   1   3  26       12.76       23.02      5.29 o 
   2   3  26        1.89        3.79      4.15 o 
   3   3  26        4.04        4.56      4.47 o 
   4   3  26       18.28       18.02      5.51 o 
   5   3  26        7.38        7.19      5.75 o 
   0   4  26       51.28       56.87      9.28 o 
   1   4  26        4.20        3.42      4.43 o 
   2   4  26        7.45        4.67      4.71 o 
   3   4  26       17.97       21.99      5.97 o 
   1   1  27        6.81       14.41      4.62 o 
   2   1  27       85.28       96.43      8.46 o 
   3   1  27       33.96       42.48      6.83 o 
   4   1  27        1.67        1.79      4.33 o 
   5   1  27        3.25        7.42      6.06 o 
   0   2  27        3.25        7.98      6.44 o 
   1   2  27        8.72       13.67      4.81 o 
   2   2  27        0.79        1.30      3.73 o 
   3   2  27       21.65       26.62      5.87 o 
   4   2  27        0.03        3.14      5.11 o 
   5   2  27        7.45       17.83      6.34 o 
   1   3  27       26.10       33.84      6.03 o 
   2   3  27       79.38       77.80      7.82 o 
   3   3  27       43.05       33.57      6.66 o 
   0   0  28        7.23       18.40     13.42 o 
   1   0  28       42.32       59.79     14.63 o 
   2   0  28        2.79        9.20     10.03 o 
   3   0  28       65.40       96.59     24.53 o 
   4   0  28        3.61        4.46      6.90 o 
   1   1  28        3.05       20.64      9.39 o 
   2   1  28      101.68      105.03      9.70 o 
   3   1  28       37.97       55.22      8.44 o 
   4   1  28        0.08       -3.11      5.73 o 
   0   2  28        2.72        0.35      5.12 o 
   1   2  28        1.78       -2.24      4.28 o 
   2   2  28        0.06        2.47      4.81 o 
   3   2  28        2.44        0.76      4.66 o 
   1   3  28       10.88        6.36      4.62 o 
   1   1  29       10.15        7.24      7.73 o 
   2   1  29       15.07       10.59      6.05 o 
   0   2  29       37.95       33.77     11.97 o 
                                                 
